# Supplementary material for: Cardiovascular disease biomarkers derived from circulating cell-free DNA methylation
Source: NAR Genom Bioinform. 2023 Jun 28;5(2):lqad061. doi: 10.1093/nargab/lqad061 (PMC10304763; doi:10.1093/nargab/lqad061)
Supplement: lqad061_Supplemental_Files [file lqad061_supplemental_files.zip]

Archive with 6 entries (6 files):
- SupplementaryFigures.pdf
- Supplementary_Table_1_Clinical_and_Metadata(1).xlsx
- Supplementary_Table_2_DMR_counts (1).xlsx
- Supplementary_Table_3_Cell_Proportions.tsv
- Supplementary_Table_4_Methylation_Percentages_Significant_DMRs.tsv
- Supplementary_Table_5_Disease_distinguishing_DMRs.tsv
