# Supplementary material for: Cardiovascular disease biomarkers derived from circulating cell-free DNA methylation
Source: NAR Genom Bioinform. 2023 Jun 28;5(2):lqad061. doi: 10.1093/nargab/lqad061 (PMC10304763; doi:10.1093/nargab/lqad061)
Supplement: lqad061_Supplemental_Files [file lqad061_supplemental_files.zip › Supplementary_Table_1_Clinical_and_Metadata(1).xlsx]

## Sheet: Supplementary_Table_1_Clinical_
Sample	Condition	Condition group	Sequencing method	Bisulfite conversion rate	Average CpG coverage	CpGs coverage >= 3 [counts]	CpGs coverage >= 3 [%]	CpGs coverage >= 5 [counts]	CpGs coverage >= 5 [%]	CpGs coverage >= 10 [counts]	CpGs coverage >= 10 [%]	CpGs coverage >= 20 [counts]	CpGs coverage >= 20 [%]	Used Plasma [ml]	Total amount ccfDNA [ng]	Plasma [ml]	ccfDNA/plasma [ng/mL]	Age at sample collection	LVEF [%]	CRP [mg/dl]	TroponinT [ng/l]	CK [U/l]	CK max [U/l]	CK-MB [U/l]	CK-MB max [U/l]
AC10	NSTEMI	2	WGBS	99.35	4.93	39309097	0.76	24443430	0.47	3715307	0.07	90420	0	2023-05-05	117	6	2023-05-19	68	55	NA	35	92	126	21	21
AC11	NSTEMI	2	WGBS	99.63	5.35	44705441	0.83	29883109	0.56	4113536	0.08	77983	0	2023-05-05	206.4	6	34.4	84	62	2023-03-06	18	41	276	22	84
AC12	NSTEMI	2	WGBS	99.46	5.16	43451405	0.82	28272499	0.53	3594141	0.07	69509	0	6	112.2	6	2023-07-18	52	NA	0.5	84	235	235	18	21
AC13	NSTEMI	2	WGBS	99.49	5.91	46555480	0.86	33847192	0.63	6306974	0.12	96887	0	6	166.8	6	2023-08-27	80	NA	2023-09-03	65	131	118	36	36
AC7	NSTEMI	2	WGBS	97.92	5.66	40663040	0.78	28403714	0.55	6860072	0.13	146532	0	6	74.5	6	1.24167e+16	77	NA	2023-09-15	466	247	282	40	43
AC8	NSTEMI	2	WGBS	99.12	2023-07-06	49445258	0.9	38692094	0.71	9414749	0.17	180930	0	6	106	6	1.76667e+16	70	65	2023-06-05	483	595	992	71	216
AC9	NSTEMI	2	WGBS	99.52	4.22	30576815	0.65	17414616	0.37	2206696	0.05	68429	0	6	52	6	8.66667e+15	48	66	2023-01-02	119	246	1022	102	112
AC1	STEMI	1	WGBS	98.82	2023-06-06	47362617	0.87	36259120	0.67	10120836	0.19	210097	0	6	169	6	2.81667e+16	50	NA	2023-02-02	NA	1206	1771	179	188
AC14	STEMI	1	WGBS	99.3	6.32	48219150	0.89	36643821	0.68	7912365	0.15	119093	0	2023-05-05	3.336e+16	6	5.56e+16	73	56	2023-09-01	59	279	3387	458	458
AC15	STEMI	1	WGBS	99.32	5.57	44764406	0.84	30951168	0.58	5148561	0.1	90500	0	6	1.632e+16	6	2.72e+16	50	55	2023-05-01	75	206	2356	76	2356
AC2	STEMI	1	WGBS	99.12	7.71	50584809	0.92	42430249	0.77	15266779	0.28	355259	0.01	6	119	6	1.98333e+16	83	60	2023-07-02	119	142	2341	20	108
AC3	STEMI	1	WGBS	99	7.25	49377272	0.91	39744642	0.73	12784787	0.23	397511	0.01	6	127	6	2.11667e+16	53	52	2023-01-02	23	185	4194	18	314
AC4	STEMI	1	WGBS	99.17	6.54	44326417	0.84	33690839	0.64	10602554	0.2	236434	0	6	76.5	6	12.75	74	56	0.7	19	107	1933	26	180
AC5	STEMI	1	WGBS	99.12	6.21	48532445	0.89	36388600	0.67	7063087	0.13	119112	0	6	70.5	6	11.75	38	35	1	NA	312	2163	45	211
AC6	STEMI	1	WGBS	98.41	5.38	44773678	0.83	29714119	0.55	4284155	0.08	96801	0	5	61.5	6	10.25	73	60	1	9	52	1648	238	238
AP1	UA	3	WGBS	99.14	6.71	46267967	0.86	35391682	0.66	11513780	0.21	265879	0	6	4.64e+16	6	7.73333e+15	6.88192e+15	NA	530	14	125	125	28	28
AP2	UA	3	WGBS	99.6	6.87	48633815	0.9	38417234	0.71	11017423	0.2	260075	0	6	2.964e+16	6	4.94e+16	5.72658e+15	33	0.8	9	241	241	21	21
AP3	UA	3	WGBS	99.43	5.89	47311186	0.87	34305224	0.63	5898910	0.11	90892	0	6	5.544e+16	6	9.24	6.13534e+15	69	0.6	5	152	152	NA	NA
AP4	UA	3	WGBS	99.51	5.64	46239417	0.86	32502174	0.6	4921272	0.09	80285	0	6	80.4	6	2023-04-13	6.52137e+15	30	NA	32	91	351	52	52
AP5	UA	3	WGBS	99.54	6.75	48840451	0.9	38451690	0.71	10208806	0.19	179876	0	6	154.8	6	2023-08-25	7.76767e+15	54	2023-01-13	28	71	76	26	26
AP6	UA	3	WGBS	99.55	4.99	39539697	0.76	25042548	0.48	4070964	0.08	96186	0	6	69	6	2023-05-11	6.53671e+15	56	0.9	6	56	56	10	10
H26	Healthy	0	WGBS	98.7	7.23	50266247	0.92	41562988	0.76	12185609	0.22	185405	0	6	2023-01-26	6	4.35e+16	5.5611e+15	74	2023-05-01	NA	83	83	NA	NA
H28	Healthy	0	WGBS	98.8	6.85	47790668	0.88	37825130	0.7	11239153	0.21	184665	0	6	2.32e+16	6	3.86667e+15	5.13178e+15	NA	0.8	5	144	144	NA	NA
N1	Healthy	0	WGBS	98.87	6.61	42508848	0.82	32509535	0.63	11221339	0.22	249143	0	6	2023-06-26	6	4.43333e+15	4.97671e+15	NA	0.4	NA	126	126	NA	NA
N2	Healthy	0	WGBS	99.02	2023-07-09	52612049	0.95	47611169	0.86	22787913	0.41	590113	0.01	6	42.6	6	7.1e+16	4.77562e+15	64	2023-06-01	5	259	259	NA	NA
N3	Healthy	0	WGBS	98.31	2023-05-06	48393177	0.89	37568418	0.69	8552745	0.16	125017	0	6	2.9e+16	6	4.83333e+15	5.05616e+15	68	2023-03-01	4	165	165	NA	NA
N4	Healthy	0	WGBS	98.64	5.51	45004917	0.84	31036461	0.58	4727619	0.09	80382	0	6	NA	NA	NA	NA	NA	NA	NA	NA	NA	NA	NA
N5	Healthy	0	WGBS	98.91	2023-02-06	42640074	0.82	31774011	0.61	9142774	0.18	155398	0	6	2023-01-16	6	2.68333e+16	3.8274e+16	NA	299	2.99	44	44	NA	NA
N6	Healthy	0	WGBS	98.57	2023-11-07	50002134	0.91	40653201	0.74	11692033	0.21	199243	0	6	2023-03-20	6	3.38333e+16	5.98795e+15	72	0.6	7	60	60	2023-03-12	2023-03-12
