# Supplementary material for: Cardiovascular disease biomarkers derived from circulating cell-free DNA methylation
Source: NAR Genom Bioinform. 2023 Jun 28;5(2):lqad061. doi: 10.1093/nargab/lqad061 (PMC10304763; doi:10.1093/nargab/lqad061)
Supplement: lqad061_Supplemental_Files [file lqad061_supplemental_files.zip › Supplementary_Table_2_DMR_counts (1).xlsx]

## Sheet: Supplementary_Table_2_DMR_count
ACS v. Ctrl. Discovery	STEMI	NSTEMI	UA	All (non-unique)	All (unique)
Total DMR counts (annotated_DMR)	688	388	865	1941	1637
ACS type specific [counts]	486	223	684	1393
ACS type shared [counts]	202	165	181
ACS Discrimination Discovery	STEMI	NSTEMI	UA
Total DMR counts (gr_DMR_narrow)	254	254	254		254
ACS vs. Ctrl. Validation	STEMI	NSTEMI	UA	All (non-unique)	All (unique)
Total DMR counts (compare_discovery_validation)	615	338	636	1589	1314
Q-value <= 0.01 [counts]	570	308	252	1130
Q-value <= 0.01, directionality of methylation [counts]	566	306	248	1120	945
Q-value <= 0.01, directionality of methylation [%]	92.03	90.53	38.99		71.92
Q-value <= 0.01, directionality of methylation, 25% cutoff [counts]	171	115	82	368	307
Q-value <= 0.01, directionality of methylation, 25% cutoff [%]	27.80	34.02	12.89		23.36
ACS Discrimination Validation	STEMI	NSTEMI	UA
Total DMR counts (results_DMR_validation_narrow)	193	193	193		193
