# Supplementary material for: Cardiovascular disease biomarkers derived from circulating cell-free DNA methylation
Source: NAR Genom Bioinform. 2023 Jun 28;5(2):lqad061. doi: 10.1093/nargab/lqad061 (PMC10304763; doi:10.1093/nargab/lqad061)
Supplement: lqad061_Supplemental_Files [file lqad061_supplemental_files.zip › Supplementary_Table_3_Cell_Proportions.tsv]

Cell type	Percentage	Condition group	Sample	Condition
Monocytes	11.621339756868798	0	N1	Healthy
Monocytes	13.17922195471354	0	N2	Healthy
Monocytes	11.696784702656254	0	N3	Healthy
Monocytes	11.12620755240928	0	N4	Healthy
Monocytes	23.23822445667677	0	N5	Healthy
Monocytes	13.2476818397956	0	N6	Healthy
Monocytes	10.340595555075065	0	H26	Healthy
Monocytes	10.614080022779621	0	H28	Healthy
Monocytes	8.831232244633567	1	AC1	STEMI
Monocytes	9.33354302373749	1	AC2	STEMI
Monocytes	4.3495471895104565	1	AC3	STEMI
Monocytes	6.61886906277116	1	AC4	STEMI
Monocytes	6.377372857794389	1	AC5	STEMI
Monocytes	11.489101043066235	1	AC6	STEMI
Monocytes	8.160332715057503	1	AC14	STEMI
Monocytes	7.827545848400439	1	AC15	STEMI
Monocytes	11.00542175142235	2	AC7	NSTEMI
Monocytes	10.067293481559378	2	AC8	NSTEMI
Monocytes	10.455457330479707	2	AC9	NSTEMI
Monocytes	13.87878913867106	2	AC10	NSTEMI
Monocytes	9.183529542600166	2	AC11	NSTEMI
Monocytes	10.847130774610973	2	AC12	NSTEMI
Monocytes	16.198339225519696	2	AC13	NSTEMI
Monocytes	9.72179517550265	3	AP1	UA
Monocytes	11.98633423242442	3	AP2	UA
Monocytes	11.43864826255241	3	AP3	UA
Monocytes	8.19370359686977	3	AP4	UA
Monocytes	12.767791245684359	3	AP5	UA
Monocytes	10.416456182486918	3	AP6	UA
B-Cells	1.7899652500802332	0	N1	Healthy
B-Cells	2.139356146729128	0	N2	Healthy
B-Cells	0.8551451706809037	0	N3	Healthy
B-Cells	1.0685097162584638	0	N4	Healthy
B-Cells	4.856522989934547	0	N5	Healthy
B-Cells	0.45034330881303236	0	N6	Healthy
B-Cells	1.4888707276117212	0	H26	Healthy
B-Cells	4.2808514581549	0	H28	Healthy
B-Cells	1.6148229432374657	1	AC1	STEMI
B-Cells	0	1	AC2	STEMI
B-Cells	0	1	AC3	STEMI
B-Cells	3.389143374860245	1	AC4	STEMI
B-Cells	0.8244327705563153	1	AC5	STEMI
B-Cells	0	1	AC6	STEMI
B-Cells	0	1	AC14	STEMI
B-Cells	0.7597515722256475	1	AC15	STEMI
B-Cells	3.395054204024348	2	AC7	NSTEMI
B-Cells	0	2	AC8	NSTEMI
B-Cells	3.05158050041803	2	AC9	NSTEMI
B-Cells	2.998940731342076	2	AC10	NSTEMI
B-Cells	1.3174563550947487	2	AC11	NSTEMI
B-Cells	2.6585314832311764	2	AC12	NSTEMI
B-Cells	0	2	AC13	NSTEMI
B-Cells	0	3	AP1	UA
B-Cells	1.6425757912444165	3	AP2	UA
B-Cells	4.713785847858736	3	AP3	UA
B-Cells	2.1024751950772584	3	AP4	UA
B-Cells	0	3	AP5	UA
B-Cells	0	3	AP6	UA
CD4 T-Cells	0	0	N1	Healthy
CD4 T-Cells	0.7409824471985716	0	N2	Healthy
CD4 T-Cells	0	0	N3	Healthy
CD4 T-Cells	0	0	N4	Healthy
CD4 T-Cells	0	0	N5	Healthy
CD4 T-Cells	0.4370460915072102	0	N6	Healthy
CD4 T-Cells	0	0	H26	Healthy
CD4 T-Cells	0	0	H28	Healthy
CD4 T-Cells	0	1	AC1	STEMI
CD4 T-Cells	0	1	AC2	STEMI
CD4 T-Cells	0	1	AC3	STEMI
CD4 T-Cells	0	1	AC4	STEMI
CD4 T-Cells	5.662436066775038	1	AC5	STEMI
CD4 T-Cells	0	1	AC6	STEMI
CD4 T-Cells	0	1	AC14	STEMI
CD4 T-Cells	0.9710279974874886	1	AC15	STEMI
CD4 T-Cells	0.31125988751895756	2	AC7	NSTEMI
CD4 T-Cells	0	2	AC8	NSTEMI
CD4 T-Cells	3.9391531714332935	2	AC9	NSTEMI
CD4 T-Cells	2.0513513225330886	2	AC10	NSTEMI
CD4 T-Cells	0.2467451547112805	2	AC11	NSTEMI
CD4 T-Cells	1.5173126168990536	2	AC12	NSTEMI
CD4 T-Cells	1.2306801194627088	2	AC13	NSTEMI
CD4 T-Cells	0	3	AP1	UA
CD4 T-Cells	0.9512295598322544	3	AP2	UA
CD4 T-Cells	3.153671431255318	3	AP3	UA
CD4 T-Cells	2.7561235742272268	3	AP4	UA
CD4 T-Cells	0	3	AP5	UA
CD4 T-Cells	0	3	AP6	UA
NK-Cells	7.6760559670960795	0	N1	Healthy
NK-Cells	6.000946578012998	0	N2	Healthy
NK-Cells	4.827434286302953	0	N3	Healthy
NK-Cells	5.50962470462066	0	N4	Healthy
NK-Cells	6.471159323200864	0	N5	Healthy
NK-Cells	6.863291652027673	0	N6	Healthy
NK-Cells	2.881950285614693	0	H26	Healthy
NK-Cells	4.841380491767682	0	H28	Healthy
NK-Cells	2.7495326802049047	1	AC1	STEMI
NK-Cells	2.2014087069796897	1	AC2	STEMI
NK-Cells	2.5915305406620246	1	AC3	STEMI
NK-Cells	1.4925211883421396	1	AC4	STEMI
NK-Cells	4.119435166576445	1	AC5	STEMI
NK-Cells	4.294367408267977	1	AC6	STEMI
NK-Cells	4.823948655465532	1	AC14	STEMI
NK-Cells	3.4806238134898555	1	AC15	STEMI
NK-Cells	3.18183214235737	2	AC7	NSTEMI
NK-Cells	1.4279058437808039	2	AC8	NSTEMI
NK-Cells	1.442483097525453	2	AC9	NSTEMI
NK-Cells	5.718566492189284	2	AC10	NSTEMI
NK-Cells	2.804228705403672	2	AC11	NSTEMI
NK-Cells	6.354887414105055	2	AC12	NSTEMI
NK-Cells	4.043869968038429	2	AC13	NSTEMI
NK-Cells	3.604585040451612	3	AP1	UA
NK-Cells	2.4245607801952436	3	AP2	UA
NK-Cells	4.230638870148106	3	AP3	UA
NK-Cells	6.19177717303235	3	AP4	UA
NK-Cells	3.5074020851071883	3	AP5	UA
NK-Cells	4.875659858116305	3	AP6	UA
CD8 T-Cells	7.615515923747871	0	N1	Healthy
CD8 T-Cells	6.149756028259949	0	N2	Healthy
CD8 T-Cells	6.217241740189099	0	N3	Healthy
CD8 T-Cells	5.5654281615619485	0	N4	Healthy
CD8 T-Cells	9.516091946282225	0	N5	Healthy
CD8 T-Cells	5.857526871973934	0	N6	Healthy
CD8 T-Cells	3.20958817756715	0	H26	Healthy
CD8 T-Cells	8.810640219303313	0	H28	Healthy
CD8 T-Cells	7.119643453448863	1	AC1	STEMI
CD8 T-Cells	7.0834925970879	1	AC2	STEMI
CD8 T-Cells	6.017242336264168	1	AC3	STEMI
CD8 T-Cells	9.500910743124248	1	AC4	STEMI
CD8 T-Cells	0.04163885893903038	1	AC5	STEMI
CD8 T-Cells	6.1485237537635955	1	AC6	STEMI
CD8 T-Cells	4.6355570886519395	1	AC14	STEMI
CD8 T-Cells	5.464499205453499	1	AC15	STEMI
CD8 T-Cells	8.4034354042423125	2	AC7	NSTEMI
CD8 T-Cells	4.825207854223785	2	AC8	NSTEMI
CD8 T-Cells	9.0619715128872	2	AC9	NSTEMI
CD8 T-Cells	6.277836257716493	2	AC10	NSTEMI
CD8 T-Cells	5.42126228978504	2	AC11	NSTEMI
CD8 T-Cells	8.804970187306763	2	AC12	NSTEMI
CD8 T-Cells	4.745495886853673	2	AC13	NSTEMI
CD8 T-Cells	5.916547270631722	3	AP1	UA
CD8 T-Cells	7.240992027576586	3	AP2	UA
CD8 T-Cells	18.194094378308275	3	AP3	UA
CD8 T-Cells	11.678519028914264	3	AP4	UA
CD8 T-Cells	2.7879974985264564	3	AP5	UA
CD8 T-Cells	7.132375040636727	3	AP6	UA
Neutrophils	28.408315361616417	0	N1	Healthy
Neutrophils	30.779072815875214	0	N2	Healthy
Neutrophils	21.353830867889407	0	N3	Healthy
Neutrophils	38.8052145066196	0	N4	Healthy
Neutrophils	21.62459387064489	0	N5	Healthy
Neutrophils	25.096215547944468	0	N6	Healthy
Neutrophils	27.572639105520935	0	H26	Healthy
Neutrophils	31.09317464876374	0	H28	Healthy
Neutrophils	58.04055890714663	1	AC1	STEMI
Neutrophils	53.92057921899822	1	AC2	STEMI
Neutrophils	27.938990181196193	1	AC3	STEMI
Neutrophils	55.11083834261016	1	AC4	STEMI
Neutrophils	28.400121402552013	1	AC5	STEMI
Neutrophils	40.54257600296343	1	AC6	STEMI
Neutrophils	52.85612694830648	1	AC14	STEMI
Neutrophils	27.4272291277708	1	AC15	STEMI
Neutrophils	32.61120945954959	2	AC7	NSTEMI
Neutrophils	61.771151432340396	2	AC8	NSTEMI
Neutrophils	41.23254928871938	2	AC9	NSTEMI
Neutrophils	27.567404435056986	2	AC10	NSTEMI
Neutrophils	51.324141709290295	2	AC11	NSTEMI
Neutrophils	32.267635219954784	2	AC12	NSTEMI
Neutrophils	38.180202913067355	2	AC13	NSTEMI
Neutrophils	53.58831077414729	3	AP1	UA
Neutrophils	55.8027295284348	3	AP2	UA
Neutrophils	28.71180942747676	3	AP3	UA
Neutrophils	33.88771211692186	3	AP4	UA
Neutrophils	49.54022636558097	3	AP5	UA
Neutrophils	46.2477944371004	3	AP6	UA
Erythrocyte Progenitors	23.85836990734965	0	N1	Healthy
Erythrocyte Progenitors	23.751731358141758	0	N2	Healthy
Erythrocyte Progenitors	35.51341679850556	0	N3	Healthy
Erythrocyte Progenitors	24.741908751554035	0	N4	Healthy
Erythrocyte Progenitors	16.756355722882336	0	N5	Healthy
Erythrocyte Progenitors	33.11129958268846	0	N6	Healthy
Erythrocyte Progenitors	16.617098759677223	0	H26	Healthy
Erythrocyte Progenitors	19.916461456606537	0	H28	Healthy
Erythrocyte Progenitors	7.685992286103765	1	AC1	STEMI
Erythrocyte Progenitors	9.819759478480783	1	AC2	STEMI
Erythrocyte Progenitors	10.81249648072892	1	AC3	STEMI
Erythrocyte Progenitors	11.949139622114918	1	AC4	STEMI
Erythrocyte Progenitors	10.968006203379353	1	AC5	STEMI
Erythrocyte Progenitors	16.65412887252306	1	AC6	STEMI
Erythrocyte Progenitors	11.826144892224972	1	AC14	STEMI
Erythrocyte Progenitors	11.559004808827979	1	AC15	STEMI
Erythrocyte Progenitors	11.905229364342478	2	AC7	NSTEMI
Erythrocyte Progenitors	11.382743600483296	2	AC8	NSTEMI
Erythrocyte Progenitors	8.752392679536632	2	AC9	NSTEMI
Erythrocyte Progenitors	10.694320185692648	2	AC10	NSTEMI
Erythrocyte Progenitors	9.471440933764205	2	AC11	NSTEMI
Erythrocyte Progenitors	13.297522217763788	2	AC12	NSTEMI
Erythrocyte Progenitors	18.981843821112236	2	AC13	NSTEMI
Erythrocyte Progenitors	16.271067216273455	3	AP1	UA
Erythrocyte Progenitors	10.824774524101798	3	AP2	UA
Erythrocyte Progenitors	10.393266963272547	3	AP3	UA
Erythrocyte Progenitors	12.729943571937472	3	AP4	UA
Erythrocyte Progenitors	15.017890741600388	3	AP5	UA
Erythrocyte Progenitors	14.412096623782936	3	AP6	UA
Adipocytes	0	0	N1	Healthy
Adipocytes	0	0	N2	Healthy
Adipocytes	0	0	N3	Healthy
Adipocytes	0	0	N4	Healthy
Adipocytes	0	0	N5	Healthy
Adipocytes	0	0	N6	Healthy
Adipocytes	0	0	H26	Healthy
Adipocytes	0	0	H28	Healthy
Adipocytes	0	1	AC1	STEMI
Adipocytes	0	1	AC2	STEMI
Adipocytes	0	1	AC3	STEMI
Adipocytes	0	1	AC4	STEMI
Adipocytes	0	1	AC5	STEMI
Adipocytes	0	1	AC6	STEMI
Adipocytes	0	1	AC14	STEMI
Adipocytes	0.7756464090146364	1	AC15	STEMI
Adipocytes	0	2	AC7	NSTEMI
Adipocytes	0	2	AC8	NSTEMI
Adipocytes	0	2	AC9	NSTEMI
Adipocytes	0	2	AC10	NSTEMI
Adipocytes	0	2	AC11	NSTEMI
Adipocytes	0	2	AC12	NSTEMI
Adipocytes	0	2	AC13	NSTEMI
Adipocytes	0	3	AP1	UA
Adipocytes	0	3	AP2	UA
Adipocytes	0	3	AP3	UA
Adipocytes	0	3	AP4	UA
Adipocytes	0	3	AP5	UA
Adipocytes	0	3	AP6	UA
Cortical Neurons	5.518735007262301	0	N1	Healthy
Cortical Neurons	4.518042938211423	0	N2	Healthy
Cortical Neurons	3.7149864213408406	0	N3	Healthy
Cortical Neurons	3.729809245937915	0	N4	Healthy
Cortical Neurons	7.769502684871633	0	N5	Healthy
Cortical Neurons	3.9016240309604093	0	N6	Healthy
Cortical Neurons	4.106853368576503	0	H26	Healthy
Cortical Neurons	6.343127915913853	0	H28	Healthy
Cortical Neurons	3.5722642529537842	1	AC1	STEMI
Cortical Neurons	3.27205821651094	1	AC2	STEMI
Cortical Neurons	3.5937705241516302	1	AC3	STEMI
Cortical Neurons	4.227729838856824	1	AC4	STEMI
Cortical Neurons	4.125106212654712	1	AC5	STEMI
Cortical Neurons	2.7840565491892058	1	AC6	STEMI
Cortical Neurons	3.3666947426719758	1	AC14	STEMI
Cortical Neurons	4.5348972922807755	1	AC15	STEMI
Cortical Neurons	4.784754577819906	2	AC7	NSTEMI
Cortical Neurons	2.4317122728955365	2	AC8	NSTEMI
Cortical Neurons	4.821863214374484	2	AC9	NSTEMI
Cortical Neurons	4.083686037528262	2	AC10	NSTEMI
Cortical Neurons	2.914505415518387	2	AC11	NSTEMI
Cortical Neurons	3.513819608077737	2	AC12	NSTEMI
Cortical Neurons	3.462700303802234	2	AC13	NSTEMI
Cortical Neurons	2.9774503286584846	3	AP1	UA
Cortical Neurons	2.432149849064497	3	AP2	UA
Cortical Neurons	0.9415222075902927	3	AP3	UA
Cortical Neurons	2.482430159479756	3	AP4	UA
Cortical Neurons	2.6609239752601614	3	AP5	UA
Cortical Neurons	2.4751232100206453	3	AP6	UA
Hepatocytes	5.488087945960303	0	N1	Healthy
Hepatocytes	0.8868275554168867	0	N2	Healthy
Hepatocytes	5.8798282016389845	0	N3	Healthy
Hepatocytes	2.077158597828625	0	N4	Healthy
Hepatocytes	0.8002182015793663	0	N5	Healthy
Hepatocytes	0	0	N6	Healthy
Hepatocytes	25.687757198095756	0	H26	Healthy
Hepatocytes	4.3931608332153385	0	H28	Healthy
Hepatocytes	0	1	AC1	STEMI
Hepatocytes	0.647984101262639	1	AC2	STEMI
Hepatocytes	34.337944168385214	1	AC3	STEMI
Hepatocytes	0.058687309979391936	1	AC4	STEMI
Hepatocytes	2.368565284592079	1	AC5	STEMI
Hepatocytes	1.897557856696434	1	AC6	STEMI
Hepatocytes	0.5837115552726954	1	AC14	STEMI
Hepatocytes	1.9746666880592636	1	AC15	STEMI
Hepatocytes	1.8289414165549225	2	AC7	NSTEMI
Hepatocytes	0	2	AC8	NSTEMI
Hepatocytes	2.4883583975426844	2	AC9	NSTEMI
Hepatocytes	2.2938135626898872	2	AC10	NSTEMI
Hepatocytes	0.33130514759581464	2	AC11	NSTEMI
Hepatocytes	0.797890880196517	2	AC12	NSTEMI
Hepatocytes	0	2	AC13	NSTEMI
Hepatocytes	0.5976550241843573	3	AP1	UA
Hepatocytes	0	3	AP2	UA
Hepatocytes	0.05495906577475299	3	AP3	UA
Hepatocytes	2.2871873953756063	3	AP4	UA
Hepatocytes	0	3	AP5	UA
Hepatocytes	1.9753007573923742	3	AP6	UA
Lung	0	0	N1	Healthy
Lung	0	0	N2	Healthy
Lung	0	0	N3	Healthy
Lung	0	0	N4	Healthy
Lung	0	0	N5	Healthy
Lung	0	0	N6	Healthy
Lung	0	0	H26	Healthy
Lung	0	0	H28	Healthy
Lung	0	1	AC1	STEMI
Lung	0	1	AC2	STEMI
Lung	0	1	AC3	STEMI
Lung	0	1	AC4	STEMI
Lung	0	1	AC5	STEMI
Lung	0	1	AC6	STEMI
Lung	0	1	AC14	STEMI
Lung	0	1	AC15	STEMI
Lung	0	2	AC7	NSTEMI
Lung	0	2	AC8	NSTEMI
Lung	0	2	AC9	NSTEMI
Lung	0	2	AC10	NSTEMI
Lung	0	2	AC11	NSTEMI
Lung	0	2	AC12	NSTEMI
Lung	0	2	AC13	NSTEMI
Lung	0	3	AP1	UA
Lung	0	3	AP2	UA
Lung	0	3	AP3	UA
Lung	0	3	AP4	UA
Lung	0	3	AP5	UA
Lung	0	3	AP6	UA
Pancreatic Beta	0	0	N1	Healthy
Pancreatic Beta	0	0	N2	Healthy
Pancreatic Beta	0	0	N3	Healthy
Pancreatic Beta	0	0	N4	Healthy
Pancreatic Beta	0	0	N5	Healthy
Pancreatic Beta	0	0	N6	Healthy
Pancreatic Beta	0	0	H26	Healthy
Pancreatic Beta	0	0	H28	Healthy
Pancreatic Beta	0	1	AC1	STEMI
Pancreatic Beta	0	1	AC2	STEMI
Pancreatic Beta	0	1	AC3	STEMI
Pancreatic Beta	0	1	AC4	STEMI
Pancreatic Beta	0	1	AC5	STEMI
Pancreatic Beta	0	1	AC6	STEMI
Pancreatic Beta	0	1	AC14	STEMI
Pancreatic Beta	0	1	AC15	STEMI
Pancreatic Beta	0	2	AC7	NSTEMI
Pancreatic Beta	0	2	AC8	NSTEMI
Pancreatic Beta	0	2	AC9	NSTEMI
Pancreatic Beta	0	2	AC10	NSTEMI
Pancreatic Beta	0	2	AC11	NSTEMI
Pancreatic Beta	0	2	AC12	NSTEMI
Pancreatic Beta	0	2	AC13	NSTEMI
Pancreatic Beta	0	3	AP1	UA
Pancreatic Beta	0	3	AP2	UA
Pancreatic Beta	0	3	AP3	UA
Pancreatic Beta	0	3	AP4	UA
Pancreatic Beta	0	3	AP5	UA
Pancreatic Beta	0	3	AP6	UA
Pancreatic Acinar	0	0	N1	Healthy
Pancreatic Acinar	0	0	N2	Healthy
Pancreatic Acinar	0	0	N3	Healthy
Pancreatic Acinar	0	0	N4	Healthy
Pancreatic Acinar	0	0	N5	Healthy
Pancreatic Acinar	0	0	N6	Healthy
Pancreatic Acinar	0	0	H26	Healthy
Pancreatic Acinar	0	0	H28	Healthy
Pancreatic Acinar	0	1	AC1	STEMI
Pancreatic Acinar	0	1	AC2	STEMI
Pancreatic Acinar	0	1	AC3	STEMI
Pancreatic Acinar	0	1	AC4	STEMI
Pancreatic Acinar	0	1	AC5	STEMI
Pancreatic Acinar	0	1	AC6	STEMI
Pancreatic Acinar	0	1	AC14	STEMI
Pancreatic Acinar	0	1	AC15	STEMI
Pancreatic Acinar	0	2	AC7	NSTEMI
Pancreatic Acinar	0	2	AC8	NSTEMI
Pancreatic Acinar	0	2	AC9	NSTEMI
Pancreatic Acinar	0	2	AC10	NSTEMI
Pancreatic Acinar	0	2	AC11	NSTEMI
Pancreatic Acinar	0	2	AC12	NSTEMI
Pancreatic Acinar	0	2	AC13	NSTEMI
Pancreatic Acinar	0	3	AP1	UA
Pancreatic Acinar	0	3	AP2	UA
Pancreatic Acinar	0	3	AP3	UA
Pancreatic Acinar	0	3	AP4	UA
Pancreatic Acinar	0	3	AP5	UA
Pancreatic Acinar	0	3	AP6	UA
Pancreatic Duct	0	0	N1	Healthy
Pancreatic Duct	0	0	N2	Healthy
Pancreatic Duct	0	0	N3	Healthy
Pancreatic Duct	0	0	N4	Healthy
Pancreatic Duct	0	0	N5	Healthy
Pancreatic Duct	0	0	N6	Healthy
Pancreatic Duct	0	0	H26	Healthy
Pancreatic Duct	0	0	H28	Healthy
Pancreatic Duct	0	1	AC1	STEMI
Pancreatic Duct	0	1	AC2	STEMI
Pancreatic Duct	0	1	AC3	STEMI
Pancreatic Duct	0	1	AC4	STEMI
Pancreatic Duct	0	1	AC5	STEMI
Pancreatic Duct	0	1	AC6	STEMI
Pancreatic Duct	0	1	AC14	STEMI
Pancreatic Duct	0	1	AC15	STEMI
Pancreatic Duct	0	2	AC7	NSTEMI
Pancreatic Duct	0	2	AC8	NSTEMI
Pancreatic Duct	0	2	AC9	NSTEMI
Pancreatic Duct	0	2	AC10	NSTEMI
Pancreatic Duct	0	2	AC11	NSTEMI
Pancreatic Duct	0	2	AC12	NSTEMI
Pancreatic Duct	0	2	AC13	NSTEMI
Pancreatic Duct	0	3	AP1	UA
Pancreatic Duct	0	3	AP2	UA
Pancreatic Duct	0	3	AP3	UA
Pancreatic Duct	0	3	AP4	UA
Pancreatic Duct	0	3	AP5	UA
Pancreatic Duct	0	3	AP6	UA
Vascular Endothelial	0	0	N1	Healthy
Vascular Endothelial	0	0	N2	Healthy
Vascular Endothelial	0	0	N3	Healthy
Vascular Endothelial	0	0	N4	Healthy
Vascular Endothelial	0	0	N5	Healthy
Vascular Endothelial	0	0	N6	Healthy
Vascular Endothelial	0	0	H26	Healthy
Vascular Endothelial	0	0	H28	Healthy
Vascular Endothelial	0	1	AC1	STEMI
Vascular Endothelial	0	1	AC2	STEMI
Vascular Endothelial	0	1	AC3	STEMI
Vascular Endothelial	0	1	AC4	STEMI
Vascular Endothelial	12.180680415297402	1	AC5	STEMI
Vascular Endothelial	0	1	AC6	STEMI
Vascular Endothelial	0	1	AC14	STEMI
Vascular Endothelial	12.568350790124388	1	AC15	STEMI
Vascular Endothelial	5.432087500313612	2	AC7	NSTEMI
Vascular Endothelial	0	2	AC8	NSTEMI
Vascular Endothelial	0	2	AC9	NSTEMI
Vascular Endothelial	6.331962701176231	2	AC10	NSTEMI
Vascular Endothelial	0.3778073256468407	2	AC11	NSTEMI
Vascular Endothelial	2.0260828188174824	2	AC12	NSTEMI
Vascular Endothelial	0	2	AC13	NSTEMI
Vascular Endothelial	0	3	AP1	UA
Vascular Endothelial	0	3	AP2	UA
Vascular Endothelial	0.07785458926505906	3	AP3	UA
Vascular Endothelial	0	3	AP4	UA
Vascular Endothelial	0	3	AP5	UA
Vascular Endothelial	0	3	AP6	UA
Colon Epithelial	0	0	N1	Healthy
Colon Epithelial	0	0	N2	Healthy
Colon Epithelial	0	0	N3	Healthy
Colon Epithelial	0	0	N4	Healthy
Colon Epithelial	0	0	N5	Healthy
Colon Epithelial	0	0	N6	Healthy
Colon Epithelial	0	0	H26	Healthy
Colon Epithelial	0.18793443054365339	0	H28	Healthy
Colon Epithelial	0	1	AC1	STEMI
Colon Epithelial	0	1	AC2	STEMI
Colon Epithelial	0	1	AC3	STEMI
Colon Epithelial	0	1	AC4	STEMI
Colon Epithelial	0	1	AC5	STEMI
Colon Epithelial	0	1	AC6	STEMI
Colon Epithelial	0	1	AC14	STEMI
Colon Epithelial	0	1	AC15	STEMI
Colon Epithelial	0.1564643547856187	2	AC7	NSTEMI
Colon Epithelial	0	2	AC8	NSTEMI
Colon Epithelial	0	2	AC9	NSTEMI
Colon Epithelial	0	2	AC10	NSTEMI
Colon Epithelial	0	2	AC11	NSTEMI
Colon Epithelial	0	2	AC12	NSTEMI
Colon Epithelial	0	2	AC13	NSTEMI
Colon Epithelial	0	3	AP1	UA
Colon Epithelial	0	3	AP2	UA
Colon Epithelial	0	3	AP3	UA
Colon Epithelial	0	3	AP4	UA
Colon Epithelial	0	3	AP5	UA
Colon Epithelial	0	3	AP6	UA
Left Atrium	0	0	N1	Healthy
Left Atrium	0	0	N2	Healthy
Left Atrium	0	0	N3	Healthy
Left Atrium	0	0	N4	Healthy
Left Atrium	0	0	N5	Healthy
Left Atrium	0	0	N6	Healthy
Left Atrium	0	0	H26	Healthy
Left Atrium	0	0	H28	Healthy
Left Atrium	0	1	AC1	STEMI
Left Atrium	0	1	AC2	STEMI
Left Atrium	0	1	AC3	STEMI
Left Atrium	0	1	AC4	STEMI
Left Atrium	0	1	AC5	STEMI
Left Atrium	0	1	AC6	STEMI
Left Atrium	0	1	AC14	STEMI
Left Atrium	0	1	AC15	STEMI
Left Atrium	0	2	AC7	NSTEMI
Left Atrium	0	2	AC8	NSTEMI
Left Atrium	0	2	AC9	NSTEMI
Left Atrium	0	2	AC10	NSTEMI
Left Atrium	0	2	AC11	NSTEMI
Left Atrium	0	2	AC12	NSTEMI
Left Atrium	0	2	AC13	NSTEMI
Left Atrium	0	3	AP1	UA
Left Atrium	0	3	AP2	UA
Left Atrium	0	3	AP3	UA
Left Atrium	0	3	AP4	UA
Left Atrium	0	3	AP5	UA
Left Atrium	0	3	AP6	UA
Bladder	0.9448985026009153	0	N1	Healthy
Bladder	2.8909552780667545	0	N2	Healthy
Bladder	2.6861693403366136	0	N3	Healthy
Bladder	0.6133601856695483	0	N4	Healthy
Bladder	1.556170503874317	0	N5	Healthy
Bladder	1.9133854955663505	0	N6	Healthy
Bladder	0.6563321508506964	0	H26	Healthy
Bladder	1.9009148030181469	0	H28	Healthy
Bladder	0.8647391298679044	1	AC1	STEMI
Bladder	1.5589000767337853	1	AC2	STEMI
Bladder	0.18140604390301732	1	AC3	STEMI
Bladder	0	1	AC4	STEMI
Bladder	4.291725736346218	1	AC5	STEMI
Bladder	2.9024940383556483	1	AC6	STEMI
Bladder	0.9521129943953284	1	AC14	STEMI
Bladder	4.32348582150593	1	AC15	STEMI
Bladder	3.4190907159875064	2	AC7	NSTEMI
Bladder	0.6800427159075573	2	AC8	NSTEMI
Bladder	3.9039970583477484	2	AC9	NSTEMI
Bladder	2.8684716429872346	2	AC10	NSTEMI
Bladder	1.6467169592058226	2	AC11	NSTEMI
Bladder	2.798262422107379	2	AC12	NSTEMI
Bladder	2.508924585313955	2	AC13	NSTEMI
Bladder	0.6493383731373386	3	AP1	UA
Bladder	0	3	AP2	UA
Bladder	3.341226727596511	3	AP3	UA
Bladder	3.319615339088913	3	AP4	UA
Bladder	2.3132483402535895	3	AP5	UA
Bladder	2.7655746895489397	3	AP6	UA
Breast	7.078716377417442	0	N1	Healthy
Breast	6.4600740248023065	0	N2	Healthy
Breast	3.243590790318477	0	N3	Healthy
Breast	5.5208018609387945	0	N4	Healthy
Breast	7.411160300053053	0	N5	Healthy
Breast	4.575338230782394	0	N6	Healthy
Breast	5.8731120283313665	0	H26	Healthy
Breast	6.254450083895283	0	H28	Healthy
Breast	7.315669318189126	1	AC1	STEMI
Breast	6.285136496171774	1	AC2	STEMI
Breast	7.111172109787013	1	AC3	STEMI
Breast	7.509444848388114	1	AC4	STEMI
Breast	7.137169768373336	1	AC5	STEMI
Breast	7.168302019565691	1	AC6	STEMI
Breast	7.296484152193885	1	AC14	STEMI
Breast	6.672374464598145	1	AC15	STEMI
Breast	8.091760563144376	2	AC7	NSTEMI
Breast	6.783813698119603	2	AC8	NSTEMI
Breast	8.874103254095377	2	AC9	NSTEMI
Breast	6.904665138673083	2	AC10	NSTEMI
Breast	7.515310463176812	2	AC11	NSTEMI
Breast	5.42202527529634	2	AC12	NSTEMI
Breast	5.854004734413683	2	AC13	NSTEMI
Breast	6.418639691595556	3	AP1	UA
Breast	5.5437295645603095	3	AP2	UA
Breast	7.34473235897153	3	AP3	UA
Breast	8.121271831720948	3	AP4	UA
Breast	6.546152168188411	3	AP5	UA
Breast	7.303580289099082	3	AP6	UA
Head And Neck Larynx	0	0	N1	Healthy
Head And Neck Larynx	0	0	N2	Healthy
Head And Neck Larynx	0	0	N3	Healthy
Head And Neck Larynx	0	0	N4	Healthy
Head And Neck Larynx	0	0	N5	Healthy
Head And Neck Larynx	0	0	N6	Healthy
Head And Neck Larynx	0	0	H26	Healthy
Head And Neck Larynx	0	0	H28	Healthy
Head And Neck Larynx	0	1	AC1	STEMI
Head And Neck Larynx	0	1	AC2	STEMI
Head And Neck Larynx	0	1	AC3	STEMI
Head And Neck Larynx	0	1	AC4	STEMI
Head And Neck Larynx	0	1	AC5	STEMI
Head And Neck Larynx	0	1	AC6	STEMI
Head And Neck Larynx	0	1	AC14	STEMI
Head And Neck Larynx	0	1	AC15	STEMI
Head And Neck Larynx	0	2	AC7	NSTEMI
Head And Neck Larynx	0	2	AC8	NSTEMI
Head And Neck Larynx	0	2	AC9	NSTEMI
Head And Neck Larynx	0	2	AC10	NSTEMI
Head And Neck Larynx	0	2	AC11	NSTEMI
Head And Neck Larynx	0	2	AC12	NSTEMI
Head And Neck Larynx	0	2	AC13	NSTEMI
Head And Neck Larynx	0	3	AP1	UA
Head And Neck Larynx	0	3	AP2	UA
Head And Neck Larynx	0	3	AP3	UA
Head And Neck Larynx	0	3	AP4	UA
Head And Neck Larynx	0	3	AP5	UA
Head And Neck Larynx	0	3	AP6	UA
Kidney	0	0	N1	Healthy
Kidney	0.7175665191226022	0	N2	Healthy
Kidney	2.08018250245565	0	N3	Healthy
Kidney	1.1682862786838368	0	N4	Healthy
Kidney	0	0	N5	Healthy
Kidney	0.9157587323723317	0	N6	Healthy
Kidney	1.565202643078883	0	H26	Healthy
Kidney	0.2519655582822291	0	H28	Healthy
Kidney	2.2055447842139735	1	AC1	STEMI
Kidney	3.5207780220462177	1	AC2	STEMI
Kidney	2.6518046759776266	1	AC3	STEMI
Kidney	0.14271566895280638	1	AC4	STEMI
Kidney	3.6849141512296097	1	AC5	STEMI
Kidney	3.865272382237625	1	AC6	STEMI
Kidney	3.265328940279074	1	AC14	STEMI
Kidney	4.082374588070805	1	AC15	STEMI
Kidney	2.159108609201982	2	AC7	NSTEMI
Kidney	0.6301291006896377	2	AC8	NSTEMI
Kidney	0.11160461656192404	2	AC9	NSTEMI
Kidney	0.6495829868479062	2	AC10	NSTEMI
Kidney	2.9410385144194087	2	AC11	NSTEMI
Kidney	2.4593545768803136	2	AC12	NSTEMI
Kidney	1.63499590724648	2	AC13	NSTEMI
Kidney	0.25461110541753984	3	AP1	UA
Kidney	1.150924142565676	3	AP2	UA
Kidney	1.6691712580588463	3	AP3	UA
Kidney	1.55063936855269	3	AP4	UA
Kidney	2.592862240856727	3	AP5	UA
Kidney	1.8797343056506228	3	AP6	UA
Prostate	0	0	N1	Healthy
Prostate	0	0	N2	Healthy
Prostate	0	0	N3	Healthy
Prostate	0	0	N4	Healthy
Prostate	0	0	N5	Healthy
Prostate	0	0	N6	Healthy
Prostate	0	0	H26	Healthy
Prostate	0	0	H28	Healthy
Prostate	0	1	AC1	STEMI
Prostate	0	1	AC2	STEMI
Prostate	0.41409574943374394	1	AC3	STEMI
Prostate	0	1	AC4	STEMI
Prostate	0	1	AC5	STEMI
Prostate	0	1	AC6	STEMI
Prostate	0	1	AC14	STEMI
Prostate	0	1	AC15	STEMI
Prostate	0	2	AC7	NSTEMI
Prostate	0	2	AC8	NSTEMI
Prostate	0	2	AC9	NSTEMI
Prostate	0	2	AC10	NSTEMI
Prostate	0	2	AC11	NSTEMI
Prostate	0	2	AC12	NSTEMI
Prostate	0	2	AC13	NSTEMI
Prostate	0	3	AP1	UA
Prostate	0	3	AP2	UA
Prostate	0	3	AP3	UA
Prostate	0	3	AP4	UA
Prostate	0	3	AP5	UA
Prostate	0	3	AP6	UA
Thyroid	0	0	N1	Healthy
Thyroid	0	0	N2	Healthy
Thyroid	0	0	N3	Healthy
Thyroid	0	0	N4	Healthy
Thyroid	0	0	N5	Healthy
Thyroid	0	0	N6	Healthy
Thyroid	0	0	H26	Healthy
Thyroid	0	0	H28	Healthy
Thyroid	0	1	AC1	STEMI
Thyroid	0	1	AC2	STEMI
Thyroid	0	1	AC3	STEMI
Thyroid	0	1	AC4	STEMI
Thyroid	0.31355772898695783	1	AC5	STEMI
Thyroid	0	1	AC6	STEMI
Thyroid	0	1	AC14	STEMI
Thyroid	1.411522525109567	1	AC15	STEMI
Thyroid	0	2	AC7	NSTEMI
Thyroid	0	2	AC8	NSTEMI
Thyroid	0	2	AC9	NSTEMI
Thyroid	0	2	AC10	NSTEMI
Thyroid	0	2	AC11	NSTEMI
Thyroid	0	2	AC12	NSTEMI
Thyroid	0	2	AC13	NSTEMI
Thyroid	0	3	AP1	UA
Thyroid	0	3	AP2	UA
Thyroid	0	3	AP3	UA
Thyroid	0	3	AP4	UA
Thyroid	0	3	AP5	UA
Thyroid	0	3	AP6	UA
Upper Gi	0	0	N1	Healthy
Upper Gi	0	0	N2	Healthy
Upper Gi	0	0	N3	Healthy
Upper Gi	0	0	N4	Healthy
Upper Gi	0	0	N5	Healthy
Upper Gi	0	0	N6	Healthy
Upper Gi	0	0	H26	Healthy
Upper Gi	0	0	H28	Healthy
Upper Gi	0	1	AC1	STEMI
Upper Gi	0	1	AC2	STEMI
Upper Gi	0	1	AC3	STEMI
Upper Gi	0	1	AC4	STEMI
Upper Gi	0	1	AC5	STEMI
Upper Gi	0	1	AC6	STEMI
Upper Gi	0	1	AC14	STEMI
Upper Gi	0	1	AC15	STEMI
Upper Gi	0	2	AC7	NSTEMI
Upper Gi	0	2	AC8	NSTEMI
Upper Gi	0	2	AC9	NSTEMI
Upper Gi	0	2	AC10	NSTEMI
Upper Gi	0	2	AC11	NSTEMI
Upper Gi	0	2	AC12	NSTEMI
Upper Gi	0	2	AC13	NSTEMI
Upper Gi	0	3	AP1	UA
Upper Gi	0	3	AP2	UA
Upper Gi	0	3	AP3	UA
Upper Gi	0	3	AP4	UA
Upper Gi	0	3	AP5	UA
Upper Gi	0	3	AP6	UA
Uterus Cervix	0	0	N1	Healthy
Uterus Cervix	0	0	N2	Healthy
Uterus Cervix	0	0	N3	Healthy
Uterus Cervix	0	0	N4	Healthy
Uterus Cervix	0	0	N5	Healthy
Uterus Cervix	0.13815731119448216	0	N6	Healthy
Uterus Cervix	0	0	H26	Healthy
Uterus Cervix	0	0	H28	Healthy
Uterus Cervix	0	1	AC1	STEMI
Uterus Cervix	0.7715365485032402	1	AC2	STEMI
Uterus Cervix	0	1	AC3	STEMI
Uterus Cervix	0	1	AC4	STEMI
Uterus Cervix	0.7504146541201265	1	AC5	STEMI
Uterus Cervix	0.49372232808214334	1	AC6	STEMI
Uterus Cervix	1.647904181887056	1	AC14	STEMI
Uterus Cervix	0	1	AC15	STEMI
Uterus Cervix	0.47015902183067204	2	AC7	NSTEMI
Uterus Cervix	0	2	AC8	NSTEMI
Uterus Cervix	0	2	AC9	NSTEMI
Uterus Cervix	2.266404793188393	2	AC10	NSTEMI
Uterus Cervix	2.460957021508805	2	AC11	NSTEMI
Uterus Cervix	1.775229610746417	2	AC12	NSTEMI
Uterus Cervix	0	2	AC13	NSTEMI
Uterus Cervix	0	3	AP1	UA
Uterus Cervix	0	3	AP2	UA
Uterus Cervix	0.9271856159017097	3	AP3	UA
Uterus Cervix	1.075860146512408	3	AP4	UA
Uterus Cervix	0.7598429488602839	3	AP5	UA
Uterus Cervix	0	3	AP6	UA
Coronary Artery	0	0	N1	Healthy
Coronary Artery	0	0	N2	Healthy
Coronary Artery	0	0	N3	Healthy
Coronary Artery	0	0	N4	Healthy
Coronary Artery	0	0	N5	Healthy
Coronary Artery	0	0	N6	Healthy
Coronary Artery	0	0	H26	Healthy
Coronary Artery	0	0	H28	Healthy
Coronary Artery	0	1	AC1	STEMI
Coronary Artery	0	1	AC2	STEMI
Coronary Artery	0	1	AC3	STEMI
Coronary Artery	0	1	AC4	STEMI
Coronary Artery	3.590205156898548	1	AC5	STEMI
Coronary Artery	0	1	AC6	STEMI
Coronary Artery	0.06296765312157306	1	AC14	STEMI
Coronary Artery	0.06362828075470024	1	AC15	STEMI
Coronary Artery	0	2	AC7	NSTEMI
Coronary Artery	0	2	AC8	NSTEMI
Coronary Artery	0	2	AC9	NSTEMI
Coronary Artery	1.8232637400304494	2	AC10	NSTEMI
Coronary Artery	1.4565147792036932	2	AC11	NSTEMI
Coronary Artery	1.471245595901425	2	AC12	NSTEMI
Coronary Artery	0	2	AC13	NSTEMI
Coronary Artery	0	3	AP1	UA
Coronary Artery	0	3	AP2	UA
Coronary Artery	2.6431276779500408	3	AP3	UA
Coronary Artery	0	3	AP4	UA
Coronary Artery	0	3	AP5	UA
Coronary Artery	0	3	AP6	UA
Right Atrium Auricular_region	0	0	N1	Healthy
Right Atrium Auricular_region	0	0	N2	Healthy
Right Atrium Auricular_region	0	0	N3	Healthy
Right Atrium Auricular_region	0	0	N4	Healthy
Right Atrium Auricular_region	0	0	N5	Healthy
Right Atrium Auricular_region	0	0	N6	Healthy
Right Atrium Auricular_region	0	0	H26	Healthy
Right Atrium Auricular_region	0	0	H28	Healthy
Right Atrium Auricular_region	0	1	AC1	STEMI
Right Atrium Auricular_region	0	1	AC2	STEMI
Right Atrium Auricular_region	0	1	AC3	STEMI
Right Atrium Auricular_region	0	1	AC4	STEMI
Right Atrium Auricular_region	0	1	AC5	STEMI
Right Atrium Auricular_region	0	1	AC6	STEMI
Right Atrium Auricular_region	0	1	AC14	STEMI
Right Atrium Auricular_region	0	1	AC15	STEMI
Right Atrium Auricular_region	0	2	AC7	NSTEMI
Right Atrium Auricular_region	0	2	AC8	NSTEMI
Right Atrium Auricular_region	0	2	AC9	NSTEMI
Right Atrium Auricular_region	0	2	AC10	NSTEMI
Right Atrium Auricular_region	0	2	AC11	NSTEMI
Right Atrium Auricular_region	0	2	AC12	NSTEMI
Right Atrium Auricular_region	0	2	AC13	NSTEMI
Right Atrium Auricular_region	0	3	AP1	UA
Right Atrium Auricular_region	0	3	AP2	UA
Right Atrium Auricular_region	0	3	AP3	UA
Right Atrium Auricular_region	0	3	AP4	UA
Right Atrium Auricular_region	0	3	AP5	UA
Right Atrium Auricular_region	0	3	AP6	UA
Heart Left Ventricle	0	0	N1	Healthy
Heart Left Ventricle	1.7854663554488726	0	N2	Healthy
Heart Left Ventricle	1.9313891776852647	0	N3	Healthy
Heart Left Ventricle	0.07369043791729032	0	N4	Healthy
Heart Left Ventricle	0	0	N5	Healthy
Heart Left Ventricle	3.4923313043736535	0	N6	Healthy
Heart Left Ventricle	0	0	H26	Healthy
Heart Left Ventricle	1.1118580777557123	0	H28	Healthy
Heart Left Ventricle	0	1	AC1	STEMI
Heart Left Ventricle	1.5848235134873059	1	AC2	STEMI
Heart Left Ventricle	0	1	AC3	STEMI
Heart Left Ventricle	0	1	AC4	STEMI
Heart Left Ventricle	5.164217564928415	1	AC5	STEMI
Heart Left Ventricle	1.759897745288958	1	AC6	STEMI
Heart Left Ventricle	0.5226854804719859	1	AC14	STEMI
Heart Left Ventricle	6.103370766826074	1	AC15	STEMI
Heart Left Ventricle	2.8441910269039954	2	AC7	NSTEMI
Heart Left Ventricle	0	2	AC8	NSTEMI
Heart Left Ventricle	1.8644858780780864	2	AC9	NSTEMI
Heart Left Ventricle	3.59094083367692	2	AC10	NSTEMI
Heart Left Ventricle	0.5870396830750219	2	AC11	NSTEMI
Heart Left Ventricle	3.9880992981047942	2	AC12	NSTEMI
Heart Left Ventricle	3.1589425351695595	2	AC13	NSTEMI
Heart Left Ventricle	0	3	AP1	UA
Heart Left Ventricle	0	3	AP2	UA
Heart Left Ventricle	2.1643053180191107	3	AP3	UA
Heart Left Ventricle	3.62274150228948	3	AP4	UA
Heart Left Ventricle	1.5056623900814576	3	AP5	UA
Heart Left Ventricle	0.5163046061650551	3	AP6	UA
Monocytes	0.5152127292211834	0	N1	Healthy
Monocytes	0.9357247587846614	0	N2	Healthy
Monocytes	0.5653445939617189	0	N3	Healthy
Monocytes	0.5581647455458655	0	N4	Healthy
Monocytes	0.6235590229208268	0	N5	Healthy
Monocytes	0.4482132355797511	0	N6	Healthy
Monocytes	0.44981590664576543	0	H26	Healthy
Monocytes	0.41041109421414546	0	H28	Healthy
Monocytes	2.4874637489051215	1	AC1	STEMI
Monocytes	1.8511526997079355	1	AC2	STEMI
Monocytes	0.9206541551130467	1	AC3	STEMI
Monocytes	0.8439058055033228	1	AC4	STEMI
Monocytes	0.7493413107908407	1	AC5	STEMI
Monocytes	1.4131594282971471	1	AC6	STEMI
Monocytes	4.949612715896696	1	AC14	STEMI
Monocytes	2.12909247076492	1	AC15	STEMI
Monocytes	1.3665065341349418	2	AC7	NSTEMI
Monocytes	1.7785551817421568	2	AC8	NSTEMI
Monocytes	0.9061396353082413	2	AC9	NSTEMI
Monocytes	2.9523969622263895	2	AC10	NSTEMI
Monocytes	3.4463281774412264	2	AC11	NSTEMI
Monocytes	2.028413454852252	2	AC12	NSTEMI
Monocytes	4.503138304694476	2	AC13	NSTEMI
Monocytes	0.7518188269055385	3	AP1	UA
Monocytes	5.921249110817665	3	AP2	UA
Monocytes	1.0569310994598426	3	AP3	UA
Monocytes	1.0979562819805493	3	AP4	UA
Monocytes	3.294090141386565	3	AP5	UA
Monocytes	1.1978924609859956	3	AP6	UA
B-Cells	0.07935512608689034	0	N1	Healthy
B-Cells	0.15189428641776812	0	N2	Healthy
B-Cells	0.04133201658291034	0	N3	Healthy
B-Cells	0.053603570765632935	0	N4	Healthy
B-Cells	0.13031670022991035	0	N5	Healthy
B-Cells	0.015236615281507595	0	N6	Healthy
B-Cells	0.06476587665110987	0	H26	Healthy
B-Cells	0.1655262563819895	0	H28	Healthy
B-Cells	0.4548417956785529	1	AC1	STEMI
B-Cells	0	1	AC2	STEMI
B-Cells	0	1	AC3	STEMI
B-Cells	0.43211578029468123	1	AC4	STEMI
B-Cells	0.09687085054036704	1	AC5	STEMI
B-Cells	0	1	AC6	STEMI
B-Cells	0	1	AC14	STEMI
B-Cells	0.20665242764537614	1	AC15	STEMI
B-Cells	0.42155256366635657	2	AC7	NSTEMI
B-Cells	0	2	AC8	NSTEMI
B-Cells	0.2644703100362293	2	AC9	NSTEMI
B-Cells	0.6379564828491325	2	AC10	NSTEMI
B-Cells	0.494405439439193	2	AC11	NSTEMI
B-Cells	0.49714538736423	2	AC12	NSTEMI
B-Cells	0	2	AC13	NSTEMI
B-Cells	0	3	AP1	UA
B-Cells	0.8114324408747419	3	AP2	UA
B-Cells	0.4355538123421472	3	AP3	UA
B-Cells	0.2817316761403526	3	AP4	UA
B-Cells	0	3	AP5	UA
B-Cells	0	3	AP6	UA
CD4 T-Cells	0	0	N1	Healthy
CD4 T-Cells	0.052609753751098595	0	N2	Healthy
CD4 T-Cells	0	0	N3	Healthy
CD4 T-Cells	0	0	N4	Healthy
CD4 T-Cells	0	0	N5	Healthy
CD4 T-Cells	0.014786726095993945	0	N6	Healthy
CD4 T-Cells	0	0	H26	Healthy
CD4 T-Cells	0	0	H28	Healthy
CD4 T-Cells	0	1	AC1	STEMI
CD4 T-Cells	0	1	AC2	STEMI
CD4 T-Cells	0	1	AC3	STEMI
CD4 T-Cells	0	1	AC4	STEMI
CD4 T-Cells	0.665336237846067	1	AC5	STEMI
CD4 T-Cells	0	1	AC6	STEMI
CD4 T-Cells	0	1	AC14	STEMI
CD4 T-Cells	0.26411961531659695	1	AC15	STEMI
CD4 T-Cells	0.03864810270027056	2	AC7	NSTEMI
CD4 T-Cells	0	2	AC8	NSTEMI
CD4 T-Cells	0.34139327485755205	2	AC9	NSTEMI
CD4 T-Cells	0.43637837224794795	2	AC10	NSTEMI
CD4 T-Cells	0.09259672714983327	2	AC11	NSTEMI
CD4 T-Cells	0.283737459360123	2	AC12	NSTEMI
CD4 T-Cells	0.3421290732106331	2	AC13	NSTEMI
CD4 T-Cells	0	3	AP1	UA
CD4 T-Cells	0.46990740255713376	3	AP2	UA
CD4 T-Cells	0.29139924024799135	3	AP3	UA
CD4 T-Cells	0.3693205589464484	3	AP4	UA
CD4 T-Cells	0	3	AP5	UA
CD4 T-Cells	0	3	AP6	UA
NK-Cells	0.3403051478745929	0	N1	Healthy
NK-Cells	0.4260672070389229	0	N2	Healthy
NK-Cells	0.23332599050464273	0	N3	Healthy
NK-Cells	0.27639950601513646	0	N4	Healthy
NK-Cells	0.17364277517255655	0	N5	Healthy
NK-Cells	0.23220803422693626	0	N6	Healthy
NK-Cells	0.12536483742423918	0	H26	Healthy
NK-Cells	0.1872000456816837	0	H28	Healthy
NK-Cells	0.7744517049243815	1	AC1	STEMI
NK-Cells	0.43661272688430514	1	AC2	STEMI
NK-Cells	0.5485406311067953	1	AC3	STEMI
NK-Cells	0.19029645151362282	1	AC4	STEMI
NK-Cells	0.48403363207273237	1	AC5	STEMI
NK-Cells	0.5282071912169612	1	AC6	STEMI
NK-Cells	2.925944129933275	1	AC14	STEMI
NK-Cells	0.9467296772692407	1	AC15	STEMI
NK-Cells	0.39507749100937345	2	AC7	NSTEMI
NK-Cells	0.2522633657346087	2	AC8	NSTEMI
NK-Cells	0.12501520178553924	2	AC9	NSTEMI
NK-Cells	1.2164950537929933	2	AC10	NSTEMI
NK-Cells	1.0523505541733054	2	AC11	NSTEMI
NK-Cells	1.1883639464376452	2	AC12	NSTEMI
NK-Cells	1.1241958511146832	2	AC13	NSTEMI
NK-Cells	0.27875457646159135	3	AP1	UA
NK-Cells	1.1977330254164504	3	AP2	UA
NK-Cells	0.390911031601685	3	AP3	UA
NK-Cells	0.829698141186335	3	AP4	UA
NK-Cells	0.9049097379576546	3	AP5	UA
NK-Cells	0.560700883683375	3	AP6	UA
CD8 T-Cells	0.33762120595282236	0	N1	Healthy
CD8 T-Cells	0.43663267800645644	0	N2	Healthy
CD8 T-Cells	0.30050001744247307	0	N3	Healthy
CD8 T-Cells	0.27919897943835775	0	N4	Healthy
CD8 T-Cells	0.25534846722523974	0	N5	Healthy
CD8 T-Cells	0.19817965916845143	0	N6	Healthy
CD8 T-Cells	0.13961708572417103	0	H26	Healthy
CD8 T-Cells	0.3406780884797281	0	H28	Healthy
CD8 T-Cells	2.005366239388097	1	AC1	STEMI
CD8 T-Cells	1.4048926984224333	1	AC2	STEMI
CD8 T-Cells	1.2736496278425824	1	AC3	STEMI
CD8 T-Cells	1.2113661197483416	1	AC4	STEMI
CD8 T-Cells	0.00489256592533607	1	AC5	STEMI
CD8 T-Cells	0.7562684217129223	1	AC6	STEMI
CD8 T-Cells	2.8116760814077946	1	AC14	STEMI
CD8 T-Cells	1.4863437838833518	1	AC15	STEMI
CD8 T-Cells	1.0434265626934205	2	AC7	NSTEMI
CD8 T-Cells	0.8524533875795354	2	AC8	NSTEMI
CD8 T-Cells	0.785370864450224	2	AC9	NSTEMI
CD8 T-Cells	1.3354669857324177	2	AC10	NSTEMI
CD8 T-Cells	2.0344518847484223	2	AC11	NSTEMI
CD8 T-Cells	1.6465294250263645	2	AC12	NSTEMI
CD8 T-Cells	1.3192478565453212	2	AC13	NSTEMI
CD8 T-Cells	0.45754632226218656	3	AP1	UA
CD8 T-Cells	3.577050061622834	3	AP2	UA
CD8 T-Cells	1.6811343205556848	3	AP3	UA
CD8 T-Cells	1.5649215498745115	3	AP4	UA
CD8 T-Cells	0.7193033546198258	3	AP5	UA
CD8 T-Cells	0.8202231296732235	3	AP6	UA
Neutrophils	1.2594353143649946	0	N1	Healthy
Neutrophils	2.1853141699271403	0	N2	Healthy
Neutrophils	1.0321018252813212	0	N3	Healthy
Neutrophils	1.9467282610820833	0	N4	Healthy
Neutrophils	0.5802599355289713	0	N5	Healthy
Neutrophils	0.8490886260387878	0	N6	Healthy
Neutrophils	1.1994098010901608	0	H26	Healthy
Neutrophils	1.202269419752198	0	H28	Healthy
Neutrophils	16.348090758846304	1	AC1	STEMI
Neutrophils	10.69424821176798	1	AC2	STEMI
Neutrophils	5.913752921686528	1	AC3	STEMI
Neutrophils	7.026631888682795	1	AC4	STEMI
Neutrophils	3.3370142647998615	1	AC5	STEMI
Neutrophils	4.986736848364503	1	AC6	STEMI
Neutrophils	32.0596435453728	1	AC14	STEMI
Neutrophils	7.460206322753659	1	AC15	STEMI
Neutrophils	4.049225174560741	2	AC7	NSTEMI
Neutrophils	10.912903419713471	2	AC8	NSTEMI
Neutrophils	3.5734876050223465	2	AC9	NSTEMI
Neutrophils	5.864338761639395	2	AC10	NSTEMI
Neutrophils	19.260550634177307	2	AC11	NSTEMI
Neutrophils	6.034047786131544	2	AC12	NSTEMI
Neutrophils	10.614096409832726	2	AC13	NSTEMI
Neutrophils	4.14416269986739	3	AP1	UA
Neutrophils	27.566548387046794	3	AP2	UA
Neutrophils	2.6529711910988527	3	AP3	UA
Neutrophils	4.5409534236675295	3	AP4	UA
Neutrophils	12.781378402319891	3	AP5	UA
Neutrophils	5.318496360266546	3	AP6	UA
Erythrocyte Progenitors	1.0577210658925011	0	N1	Healthy
Erythrocyte Progenitors	1.686372926428065	0	N2	Healthy
Erythrocyte Progenitors	1.7164818119277685	0	N3	Healthy
Erythrocyte Progenitors	1.2412190890362942	0	N4	Healthy
Erythrocyte Progenitors	0.44962887856400946	0	N5	Healthy
Erythrocyte Progenitors	1.1202656358809595	0	N6	Healthy
Erythrocyte Progenitors	0.7228437960459593	0	H26	Healthy
Erythrocyte Progenitors	0.7701031763221196	0	H28	Healthy
Erythrocyte Progenitors	2.164887827252561	1	AC1	STEMI
Erythrocyte Progenitors	1.9475856298986884	1	AC2	STEMI
Erythrocyte Progenitors	2.2886450884209544	1	AC3	STEMI
Erythrocyte Progenitors	1.5235153018196521	1	AC4	STEMI
Erythrocyte Progenitors	1.288740728897074	1	AC5	STEMI
Erythrocyte Progenitors	2.0484578513203364	1	AC6	STEMI
Erythrocyte Progenitors	7.173094429175001	1	AC14	STEMI
Erythrocyte Progenitors	3.1440493080012106	1	AC15	STEMI
Erythrocyte Progenitors	1.4782326460725244	2	AC7	NSTEMI
Erythrocyte Progenitors	2.0109513694187156	2	AC8	NSTEMI
Erythrocyte Progenitors	0.7585406988931747	2	AC9	NSTEMI
Erythrocyte Progenitors	2.274973566774618	2	AC10	NSTEMI
Erythrocyte Progenitors	3.55437347041624	2	AC11	NSTEMI
Erythrocyte Progenitors	2.486636654721828	2	AC12	NSTEMI
Erythrocyte Progenitors	5.276952582269201	2	AC13	NSTEMI
Erythrocyte Progenitors	1.2582958647251474	3	AP1	UA
Erythrocyte Progenitors	5.347438614906289	3	AP2	UA
Erythrocyte Progenitors	0.9603378674063833	3	AP3	UA
Erythrocyte Progenitors	1.7058124386396212	3	AP4	UA
Erythrocyte Progenitors	3.8746158113329	3	AP5	UA
Erythrocyte Progenitors	1.6573911117350375	3	AP6	UA
Adipocytes	0	0	N1	Healthy
Adipocytes	0	0	N2	Healthy
Adipocytes	0	0	N3	Healthy
Adipocytes	0	0	N4	Healthy
Adipocytes	0	0	N5	Healthy
Adipocytes	0	0	N6	Healthy
Adipocytes	0	0	H26	Healthy
Adipocytes	0	0	H28	Healthy
Adipocytes	0	1	AC1	STEMI
Adipocytes	0	1	AC2	STEMI
Adipocytes	0	1	AC3	STEMI
Adipocytes	0	1	AC4	STEMI
Adipocytes	0	1	AC5	STEMI
Adipocytes	0	1	AC6	STEMI
Adipocytes	0	1	AC14	STEMI
Adipocytes	0.21097582325198114	1	AC15	STEMI
Adipocytes	0	2	AC7	NSTEMI
Adipocytes	0	2	AC8	NSTEMI
Adipocytes	0	2	AC9	NSTEMI
Adipocytes	0	2	AC10	NSTEMI
Adipocytes	0	2	AC11	NSTEMI
Adipocytes	0	2	AC12	NSTEMI
Adipocytes	0	2	AC13	NSTEMI
Adipocytes	0	3	AP1	UA
Adipocytes	0	3	AP2	UA
Adipocytes	0	3	AP3	UA
Adipocytes	0	3	AP4	UA
Adipocytes	0	3	AP5	UA
Adipocytes	0	3	AP6	UA
Cortical Neurons	0.24466391865529538	0	N1	Healthy
Cortical Neurons	0.32078104861301104	0	N2	Healthy
Cortical Neurons	0.17955767703147396	0	N3	Healthy
Cortical Neurons	0.18711209717121874	0	N4	Healthy
Cortical Neurons	0.20848165537738886	0	N5	Healthy
Cortical Neurons	0.1320049463808272	0	N6	Healthy
Cortical Neurons	0.17864812153307788	0	H26	Healthy
Cortical Neurons	0.245267612748669	0	H28	Healthy
Cortical Neurons	1.0061877645819826	1	AC1	STEMI
Cortical Neurons	0.6489582129413365	1	AC2	STEMI
Cortical Neurons	0.7606814276120951	1	AC3	STEMI
Cortical Neurons	0.5390355544542451	1	AC4	STEMI
Cortical Neurons	0.4846999799869287	1	AC5	STEMI
Cortical Neurons	0.3424389555502724	1	AC6	STEMI
Cortical Neurons	2.0420533930097657	1	AC14	STEMI
Cortical Neurons	1.233492063500371	1	AC15	STEMI
Cortical Neurons	0.5941070267459716	2	AC7	NSTEMI
Cortical Neurons	0.42960250154487817	2	AC8	NSTEMI
Cortical Neurons	0.41789481191245526	2	AC9	NSTEMI
Cortical Neurons	0.8687113934378303	2	AC10	NSTEMI
Cortical Neurons	1.0937343959327184	2	AC11	NSTEMI
Cortical Neurons	0.6570842667105368	2	AC12	NSTEMI
Cortical Neurons	0.962630684457021	2	AC13	NSTEMI
Cortical Neurons	0.23025615874958952	3	AP1	UA
Cortical Neurons	1.2014820254378615	3	AP2	UA
Cortical Neurons	0.08699665198134304	3	AP3	UA
Cortical Neurons	0.33264564137028735	3	AP4	UA
Cortical Neurons	0.6865183856171218	3	AP5	UA
Cortical Neurons	0.2846391691523742	3	AP6	UA
Hepatocytes	0.24330523227090678	0	N1	Healthy
Hepatocytes	0.06296475643459896	0	N2	Healthy
Hepatocytes	0.2841916964125509	0	N3	Healthy
Hepatocytes	0.10420412299106935	0	N4	Healthy
Hepatocytes	0.021472521742379666	0	N5	Healthy
Hepatocytes	0	0	N6	Healthy
Hepatocytes	1.1174174381171655	0	H26	Healthy
Hepatocytes	0.1698688855509931	0	H28	Healthy
Hepatocytes	0	1	AC1	STEMI
Hepatocytes	0.12851684675042338	1	AC2	STEMI
Hepatocytes	7.268198182308204	1	AC3	STEMI
Hepatocytes	0.007482632022372471	1	AC4	STEMI
Hepatocytes	0.27830642093956925	1	AC5	STEMI
Hepatocytes	0.23339961637366138	1	AC6	STEMI
Hepatocytes	0.35404759061631114	1	AC14	STEMI
Hepatocytes	0.5371093391521198	1	AC15	STEMI
Hepatocytes	0.22709355922223617	2	AC7	NSTEMI
Hepatocytes	0	2	AC8	NSTEMI
Hepatocytes	0.21565772778703263	2	AC9	NSTEMI
Hepatocytes	0.48795670333584873	2	AC10	NSTEMI
Hepatocytes	0.1243297862977748	2	AC11	NSTEMI
Hepatocytes	0.14920559459674868	2	AC12	NSTEMI
Hepatocytes	0	2	AC13	NSTEMI
Hepatocytes	0.04621865520359031	3	AP1	UA
Hepatocytes	0	3	AP2	UA
Hepatocytes	0.005078217677587177	3	AP3	UA
Hepatocytes	0.30648311098033126	3	AP4	UA
Hepatocytes	0	3	AP5	UA
Hepatocytes	0.22715958710012302	3	AP6	UA
Lung	0	0	N1	Healthy
Lung	0	0	N2	Healthy
Lung	0	0	N3	Healthy
Lung	0	0	N4	Healthy
Lung	0	0	N5	Healthy
Lung	0	0	N6	Healthy
Lung	0	0	H26	Healthy
Lung	0	0	H28	Healthy
Lung	0	1	AC1	STEMI
Lung	0	1	AC2	STEMI
Lung	0	1	AC3	STEMI
Lung	0	1	AC4	STEMI
Lung	0	1	AC5	STEMI
Lung	0	1	AC6	STEMI
Lung	0	1	AC14	STEMI
Lung	0	1	AC15	STEMI
Lung	0	2	AC7	NSTEMI
Lung	0	2	AC8	NSTEMI
Lung	0	2	AC9	NSTEMI
Lung	0	2	AC10	NSTEMI
Lung	0	2	AC11	NSTEMI
Lung	0	2	AC12	NSTEMI
Lung	0	2	AC13	NSTEMI
Lung	0	3	AP1	UA
Lung	0	3	AP2	UA
Lung	0	3	AP3	UA
Lung	0	3	AP4	UA
Lung	0	3	AP5	UA
Lung	0	3	AP6	UA
Pancreatic Beta	0	0	N1	Healthy
Pancreatic Beta	0	0	N2	Healthy
Pancreatic Beta	0	0	N3	Healthy
Pancreatic Beta	0	0	N4	Healthy
Pancreatic Beta	0	0	N5	Healthy
Pancreatic Beta	0	0	N6	Healthy
Pancreatic Beta	0	0	H26	Healthy
Pancreatic Beta	0	0	H28	Healthy
Pancreatic Beta	0	1	AC1	STEMI
Pancreatic Beta	0	1	AC2	STEMI
Pancreatic Beta	0	1	AC3	STEMI
Pancreatic Beta	0	1	AC4	STEMI
Pancreatic Beta	0	1	AC5	STEMI
Pancreatic Beta	0	1	AC6	STEMI
Pancreatic Beta	0	1	AC14	STEMI
Pancreatic Beta	0	1	AC15	STEMI
Pancreatic Beta	0	2	AC7	NSTEMI
Pancreatic Beta	0	2	AC8	NSTEMI
Pancreatic Beta	0	2	AC9	NSTEMI
Pancreatic Beta	0	2	AC10	NSTEMI
Pancreatic Beta	0	2	AC11	NSTEMI
Pancreatic Beta	0	2	AC12	NSTEMI
Pancreatic Beta	0	2	AC13	NSTEMI
Pancreatic Beta	0	3	AP1	UA
Pancreatic Beta	0	3	AP2	UA
Pancreatic Beta	0	3	AP3	UA
Pancreatic Beta	0	3	AP4	UA
Pancreatic Beta	0	3	AP5	UA
Pancreatic Beta	0	3	AP6	UA
Pancreatic Acinar	0	0	N1	Healthy
Pancreatic Acinar	0	0	N2	Healthy
Pancreatic Acinar	0	0	N3	Healthy
Pancreatic Acinar	0	0	N4	Healthy
Pancreatic Acinar	0	0	N5	Healthy
Pancreatic Acinar	0	0	N6	Healthy
Pancreatic Acinar	0	0	H26	Healthy
Pancreatic Acinar	0	0	H28	Healthy
Pancreatic Acinar	0	1	AC1	STEMI
Pancreatic Acinar	0	1	AC2	STEMI
Pancreatic Acinar	0	1	AC3	STEMI
Pancreatic Acinar	0	1	AC4	STEMI
Pancreatic Acinar	0	1	AC5	STEMI
Pancreatic Acinar	0	1	AC6	STEMI
Pancreatic Acinar	0	1	AC14	STEMI
Pancreatic Acinar	0	1	AC15	STEMI
Pancreatic Acinar	0	2	AC7	NSTEMI
Pancreatic Acinar	0	2	AC8	NSTEMI
Pancreatic Acinar	0	2	AC9	NSTEMI
Pancreatic Acinar	0	2	AC10	NSTEMI
Pancreatic Acinar	0	2	AC11	NSTEMI
Pancreatic Acinar	0	2	AC12	NSTEMI
Pancreatic Acinar	0	2	AC13	NSTEMI
Pancreatic Acinar	0	3	AP1	UA
Pancreatic Acinar	0	3	AP2	UA
Pancreatic Acinar	0	3	AP3	UA
Pancreatic Acinar	0	3	AP4	UA
Pancreatic Acinar	0	3	AP5	UA
Pancreatic Acinar	0	3	AP6	UA
Pancreatic Duct	0	0	N1	Healthy
Pancreatic Duct	0	0	N2	Healthy
Pancreatic Duct	0	0	N3	Healthy
Pancreatic Duct	0	0	N4	Healthy
Pancreatic Duct	0	0	N5	Healthy
Pancreatic Duct	0	0	N6	Healthy
Pancreatic Duct	0	0	H26	Healthy
Pancreatic Duct	0	0	H28	Healthy
Pancreatic Duct	0	1	AC1	STEMI
Pancreatic Duct	0	1	AC2	STEMI
Pancreatic Duct	0	1	AC3	STEMI
Pancreatic Duct	0	1	AC4	STEMI
Pancreatic Duct	0	1	AC5	STEMI
Pancreatic Duct	0	1	AC6	STEMI
Pancreatic Duct	0	1	AC14	STEMI
Pancreatic Duct	0	1	AC15	STEMI
Pancreatic Duct	0	2	AC7	NSTEMI
Pancreatic Duct	0	2	AC8	NSTEMI
Pancreatic Duct	0	2	AC9	NSTEMI
Pancreatic Duct	0	2	AC10	NSTEMI
Pancreatic Duct	0	2	AC11	NSTEMI
Pancreatic Duct	0	2	AC12	NSTEMI
Pancreatic Duct	0	2	AC13	NSTEMI
Pancreatic Duct	0	3	AP1	UA
Pancreatic Duct	0	3	AP2	UA
Pancreatic Duct	0	3	AP3	UA
Pancreatic Duct	0	3	AP4	UA
Pancreatic Duct	0	3	AP5	UA
Pancreatic Duct	0	3	AP6	UA
Vascular Endothelial	0	0	N1	Healthy
Vascular Endothelial	0	0	N2	Healthy
Vascular Endothelial	0	0	N3	Healthy
Vascular Endothelial	0	0	N4	Healthy
Vascular Endothelial	0	0	N5	Healthy
Vascular Endothelial	0	0	N6	Healthy
Vascular Endothelial	0	0	H26	Healthy
Vascular Endothelial	0	0	H28	Healthy
Vascular Endothelial	0	1	AC1	STEMI
Vascular Endothelial	0	1	AC2	STEMI
Vascular Endothelial	0	1	AC3	STEMI
Vascular Endothelial	0	1	AC4	STEMI
Vascular Endothelial	1.431229948797445	1	AC5	STEMI
Vascular Endothelial	0	1	AC6	STEMI
Vascular Endothelial	0	1	AC14	STEMI
Vascular Endothelial	3.418591414913834	1	AC15	STEMI
Vascular Endothelial	0.6744841979556068	2	AC7	NSTEMI
Vascular Endothelial	0	2	AC8	NSTEMI
Vascular Endothelial	0	2	AC9	NSTEMI
Vascular Endothelial	1.3469811564320344	2	AC10	NSTEMI
Vascular Endothelial	0.14178078547910533	2	AC11	NSTEMI
Vascular Endothelial	0.3788774871188692	2	AC12	NSTEMI
Vascular Endothelial	0	2	AC13	NSTEMI
Vascular Endothelial	0	3	AP1	UA
Vascular Endothelial	0	3	AP2	UA
Vascular Endothelial	0.007193764048091457	3	AP3	UA
Vascular Endothelial	0	3	AP4	UA
Vascular Endothelial	0	3	AP5	UA
Vascular Endothelial	0	3	AP6	UA
Colon Epithelial	0	0	N1	Healthy
Colon Epithelial	0	0	N2	Healthy
Colon Epithelial	0	0	N3	Healthy
Colon Epithelial	0	0	N4	Healthy
Colon Epithelial	0	0	N5	Healthy
Colon Epithelial	0	0	N6	Healthy
Colon Epithelial	0	0	H26	Healthy
Colon Epithelial	0.007266797981021264	0	H28	Healthy
Colon Epithelial	0	1	AC1	STEMI
Colon Epithelial	0	1	AC2	STEMI
Colon Epithelial	0	1	AC3	STEMI
Colon Epithelial	0	1	AC4	STEMI
Colon Epithelial	0	1	AC5	STEMI
Colon Epithelial	0	1	AC6	STEMI
Colon Epithelial	0	1	AC14	STEMI
Colon Epithelial	0	1	AC15	STEMI
Colon Epithelial	0.019427657385880988	2	AC7	NSTEMI
Colon Epithelial	0	2	AC8	NSTEMI
Colon Epithelial	0	2	AC9	NSTEMI
Colon Epithelial	0	2	AC10	NSTEMI
Colon Epithelial	0	2	AC11	NSTEMI
Colon Epithelial	0	2	AC12	NSTEMI
Colon Epithelial	0	2	AC13	NSTEMI
Colon Epithelial	0	3	AP1	UA
Colon Epithelial	0	3	AP2	UA
Colon Epithelial	0	3	AP3	UA
Colon Epithelial	0	3	AP4	UA
Colon Epithelial	0	3	AP5	UA
Colon Epithelial	0	3	AP6	UA
Left Atrium	0	0	N1	Healthy
Left Atrium	0	0	N2	Healthy
Left Atrium	0	0	N3	Healthy
Left Atrium	0	0	N4	Healthy
Left Atrium	0	0	N5	Healthy
Left Atrium	0	0	N6	Healthy
Left Atrium	0	0	H26	Healthy
Left Atrium	0	0	H28	Healthy
Left Atrium	0	1	AC1	STEMI
Left Atrium	0	1	AC2	STEMI
Left Atrium	0	1	AC3	STEMI
Left Atrium	0	1	AC4	STEMI
Left Atrium	0	1	AC5	STEMI
Left Atrium	0	1	AC6	STEMI
Left Atrium	0	1	AC14	STEMI
Left Atrium	0	1	AC15	STEMI
Left Atrium	0	2	AC7	NSTEMI
Left Atrium	0	2	AC8	NSTEMI
Left Atrium	0	2	AC9	NSTEMI
Left Atrium	0	2	AC10	NSTEMI
Left Atrium	0	2	AC11	NSTEMI
Left Atrium	0	2	AC12	NSTEMI
Left Atrium	0	2	AC13	NSTEMI
Left Atrium	0	3	AP1	UA
Left Atrium	0	3	AP2	UA
Left Atrium	0	3	AP3	UA
Left Atrium	0	3	AP4	UA
Left Atrium	0	3	AP5	UA
Left Atrium	0	3	AP6	UA
Bladder	0.041890500281973914	0	N1	Healthy
Bladder	0.20525782474273957	0	N2	Healthy
Bladder	0.12983151811626967	0	N3	Healthy
Bladder	0.030770235981089005	0	N4	Healthy
Bladder	0.04175724185396085	0	N5	Healthy
Bladder	0.06473620926666153	0	N6	Healthy
Bladder	0.0285504485620053	0	H26	Healthy
Bladder	0.07350203905003502	0	H28	Healthy
Bladder	0.24356818824612642	1	AC1	STEMI
Bladder	0.30918184855220077	1	AC2	STEMI
Bladder	0.038397612626138666	1	AC3	STEMI
Bladder	0	1	AC4	STEMI
Bladder	0.5042777740206806	1	AC5	STEMI
Bladder	0.3570067667177448	1	AC6	STEMI
Bladder	0.5774998089641482	1	AC14	STEMI
Bladder	1.175988143449613	1	AC15	STEMI
Bladder	0.42453709723511535	2	AC7	NSTEMI
Bladder	0.12014087981033512	2	AC8	NSTEMI
Bladder	0.33834641172347146	2	AC9	NSTEMI
Bladder	0.6102021495081935	2	AC10	NSTEMI
Bladder	0.6179679643274215	2	AC11	NSTEMI
Bladder	0.5232750729340798	2	AC12	NSTEMI
Bladder	0.6974810347172794	2	AC13	NSTEMI
Bladder	0.050215500855954186	3	AP1	UA
Bladder	0	3	AP2	UA
Bladder	0.3087293496299176	3	AP3	UA
Bladder	0.4448284554379144	3	AP4	UA
Bladder	0.5968180717854261	3	AP5	UA
Bladder	0.3180410892981281	3	AP6	UA
Breast	0.3138230927321733	0	N1	Healthy
Breast	0.4586652557609638	0	N2	Healthy
Breast	0.15677355486539304	0	N3	Healthy
Breast	0.2769602266904295	0	N4	Healthy
Breast	0.19886613471809028	0	N5	Healthy
Breast	0.15479894347480433	0	N6	Healthy
Breast	0.2554803732324145	0	H26	Healthy
Breast	0.2418387365772843	0	H28	Healthy
Breast	2.060580191289937	1	AC1	STEMI
Breast	1.246552071740735	1	AC2	STEMI
Breast	1.5051980965715845	1	AC3	STEMI
Breast	0.9574542181694845	1	AC4	STEMI
Breast	0.8386174477838669	1	AC5	STEMI
Breast	0.88170114840658	1	AC6	STEMI
Breast	4.425649296676145	1	AC14	STEMI
Breast	1.8148858543706956	1	AC15	STEMI
Breast	1.0047269365904266	2	AC7	NSTEMI
Breast	1.1984737533344634	2	AC8	NSTEMI
Breast	0.769088948688266	2	AC9	NSTEMI
Breast	1.4688105840450012	2	AC10	NSTEMI
Breast	2.820291053817626	2	AC11	NSTEMI
Breast	1.0139187264804155	2	AC12	NSTEMI
Breast	1.6274133161670041	2	AC13	NSTEMI
Breast	0.496374802816723	3	AP1	UA
Breast	2.7386024048927933	3	AP2	UA
Breast	0.6786532699689694	3	AP3	UA
Breast	1.0882504254506071	3	AP4	UA
Breast	1.6889072593926102	3	AP5	UA
Breast	0.8399117332463945	3	AP6	UA
Head And Neck Larynx	0	0	N1	Healthy
Head And Neck Larynx	0	0	N2	Healthy
Head And Neck Larynx	0	0	N3	Healthy
Head And Neck Larynx	0	0	N4	Healthy
Head And Neck Larynx	0	0	N5	Healthy
Head And Neck Larynx	0	0	N6	Healthy
Head And Neck Larynx	0	0	H26	Healthy
Head And Neck Larynx	0	0	H28	Healthy
Head And Neck Larynx	0	1	AC1	STEMI
Head And Neck Larynx	0	1	AC2	STEMI
Head And Neck Larynx	0	1	AC3	STEMI
Head And Neck Larynx	0	1	AC4	STEMI
Head And Neck Larynx	0	1	AC5	STEMI
Head And Neck Larynx	0	1	AC6	STEMI
Head And Neck Larynx	0	1	AC14	STEMI
Head And Neck Larynx	0	1	AC15	STEMI
Head And Neck Larynx	0	2	AC7	NSTEMI
Head And Neck Larynx	0	2	AC8	NSTEMI
Head And Neck Larynx	0	2	AC9	NSTEMI
Head And Neck Larynx	0	2	AC10	NSTEMI
Head And Neck Larynx	0	2	AC11	NSTEMI
Head And Neck Larynx	0	2	AC12	NSTEMI
Head And Neck Larynx	0	2	AC13	NSTEMI
Head And Neck Larynx	0	3	AP1	UA
Head And Neck Larynx	0	3	AP2	UA
Head And Neck Larynx	0	3	AP3	UA
Head And Neck Larynx	0	3	AP4	UA
Head And Neck Larynx	0	3	AP5	UA
Head And Neck Larynx	0	3	AP6	UA
Kidney	0	0	N1	Healthy
Kidney	0.050947222857704755	0	N2	Healthy
Kidney	0.10054215428535643	0	N3	Healthy
Kidney	0.05860902831397249	0	N4	Healthy
Kidney	0	0	N5	Healthy
Kidney	0.03098317044526389	0	N6	Healthy
Kidney	0.06808631497393143	0	H26	Healthy
Kidney	0.009742668253579527	0	H28	Healthy
Kidney	0.6212284475536026	1	AC1	STEMI
Kidney	0.6982876410391665	1	AC2	STEMI
Kidney	0.5612986564152643	1	AC3	STEMI
Kidney	0.018196247791482812	1	AC4	STEMI
Kidney	0.43297741276947915	1	AC5	STEMI
Kidney	0.47542850301522793	1	AC6	STEMI
Kidney	1.980570426321998	1	AC14	STEMI
Kidney	1.110405887955259	1	AC15	STEMI
Kidney	0.26808931897591276	2	AC7	NSTEMI
Kidney	0.11132280778850266	2	AC8	NSTEMI
Kidney	0.009672400102033416	2	AC9	NSTEMI
Kidney	0.13818401720219095	2	AC10	NSTEMI
Kidney	1.103691544320302	2	AC11	NSTEMI
Kidney	0.4598993058766186	2	AC12	NSTEMI
Kidney	0.45452886221452143	2	AC13	NSTEMI
Kidney	0.019689925485623084	3	AP1	UA
Kidney	0.568556526427444	3	AP2	UA
Kidney	0.1542314242446374	3	AP3	UA
Kidney	0.20778567538606046	3	AP4	UA
Kidney	0.6689584581410356	3	AP5	UA
Kidney	0.21616944514982162	3	AP6	UA
Prostate	0	0	N1	Healthy
Prostate	0	0	N2	Healthy
Prostate	0	0	N3	Healthy
Prostate	0	0	N4	Healthy
Prostate	0	0	N5	Healthy
Prostate	0	0	N6	Healthy
Prostate	0	0	H26	Healthy
Prostate	0	0	H28	Healthy
Prostate	0	1	AC1	STEMI
Prostate	0	1	AC2	STEMI
Prostate	0.08765026696347582	1	AC3	STEMI
Prostate	0	1	AC4	STEMI
Prostate	0	1	AC5	STEMI
Prostate	0	1	AC6	STEMI
Prostate	0	1	AC14	STEMI
Prostate	0	1	AC15	STEMI
Prostate	0	2	AC7	NSTEMI
Prostate	0	2	AC8	NSTEMI
Prostate	0	2	AC9	NSTEMI
Prostate	0	2	AC10	NSTEMI
Prostate	0	2	AC11	NSTEMI
Prostate	0	2	AC12	NSTEMI
Prostate	0	2	AC13	NSTEMI
Prostate	0	3	AP1	UA
Prostate	0	3	AP2	UA
Prostate	0	3	AP3	UA
Prostate	0	3	AP4	UA
Prostate	0	3	AP5	UA
Prostate	0	3	AP6	UA
Thyroid	0	0	N1	Healthy
Thyroid	0	0	N2	Healthy
Thyroid	0	0	N3	Healthy
Thyroid	0	0	N4	Healthy
Thyroid	0	0	N5	Healthy
Thyroid	0	0	N6	Healthy
Thyroid	0	0	H26	Healthy
Thyroid	0	0	H28	Healthy
Thyroid	0	1	AC1	STEMI
Thyroid	0	1	AC2	STEMI
Thyroid	0	1	AC3	STEMI
Thyroid	0	1	AC4	STEMI
Thyroid	0.03684303315596754	1	AC5	STEMI
Thyroid	0	1	AC6	STEMI
Thyroid	0	1	AC14	STEMI
Thyroid	0.38393412682980227	1	AC15	STEMI
Thyroid	0	2	AC7	NSTEMI
Thyroid	0	2	AC8	NSTEMI
Thyroid	0	2	AC9	NSTEMI
Thyroid	0	2	AC10	NSTEMI
Thyroid	0	2	AC11	NSTEMI
Thyroid	0	2	AC12	NSTEMI
Thyroid	0	2	AC13	NSTEMI
Thyroid	0	3	AP1	UA
Thyroid	0	3	AP2	UA
Thyroid	0	3	AP3	UA
Thyroid	0	3	AP4	UA
Thyroid	0	3	AP5	UA
Thyroid	0	3	AP6	UA
Upper Gi	0	0	N1	Healthy
Upper Gi	0	0	N2	Healthy
Upper Gi	0	0	N3	Healthy
Upper Gi	0	0	N4	Healthy
Upper Gi	0	0	N5	Healthy
Upper Gi	0	0	N6	Healthy
Upper Gi	0	0	H26	Healthy
Upper Gi	0	0	H28	Healthy
Upper Gi	0	1	AC1	STEMI
Upper Gi	0	1	AC2	STEMI
Upper Gi	0	1	AC3	STEMI
Upper Gi	0	1	AC4	STEMI
Upper Gi	0	1	AC5	STEMI
Upper Gi	0	1	AC6	STEMI
Upper Gi	0	1	AC14	STEMI
Upper Gi	0	1	AC15	STEMI
Upper Gi	0	2	AC7	NSTEMI
Upper Gi	0	2	AC8	NSTEMI
Upper Gi	0	2	AC9	NSTEMI
Upper Gi	0	2	AC10	NSTEMI
Upper Gi	0	2	AC11	NSTEMI
Upper Gi	0	2	AC12	NSTEMI
Upper Gi	0	2	AC13	NSTEMI
Upper Gi	0	3	AP1	UA
Upper Gi	0	3	AP2	UA
Upper Gi	0	3	AP3	UA
Upper Gi	0	3	AP4	UA
Upper Gi	0	3	AP5	UA
Upper Gi	0	3	AP6	UA
Uterus Cervix	0	0	N1	Healthy
Uterus Cervix	0	0	N2	Healthy
Uterus Cervix	0	0	N3	Healthy
Uterus Cervix	0	0	N4	Healthy
Uterus Cervix	0	0	N5	Healthy
Uterus Cervix	0.0046743223620799796	0	N6	Healthy
Uterus Cervix	0	0	H26	Healthy
Uterus Cervix	0	0	H28	Healthy
Uterus Cervix	0	1	AC1	STEMI
Uterus Cervix	0.15302141545314263	1	AC2	STEMI
Uterus Cervix	0	1	AC3	STEMI
Uterus Cervix	0	1	AC4	STEMI
Uterus Cervix	0.08817372185911486	1	AC5	STEMI
Uterus Cervix	0.06072784635410363	1	AC6	STEMI
Uterus Cervix	0.9995287910500396	1	AC14	STEMI
Uterus Cervix	0	1	AC15	STEMI
Uterus Cervix	0.05837807854397511	2	AC7	NSTEMI
Uterus Cervix	0	2	AC8	NSTEMI
Uterus Cervix	0	2	AC9	NSTEMI
Uterus Cervix	0.48212611055098537	2	AC10	NSTEMI
Uterus Cervix	0.9235300531625772	2	AC11	NSTEMI
Uterus Cervix	0.33196793720957996	2	AC12	NSTEMI
Uterus Cervix	0	2	AC13	NSTEMI
Uterus Cervix	0	3	AP1	UA
Uterus Cervix	0	3	AP2	UA
Uterus Cervix	0.08567195090931798	3	AP3	UA
Uterus Cervix	0.14416525963266266	3	AP4	UA
Uterus Cervix	0.19603948080595326	3	AP5	UA
Uterus Cervix	0	3	AP6	UA
Coronary Artery	0	0	N1	Healthy
Coronary Artery	0	0	N2	Healthy
Coronary Artery	0	0	N3	Healthy
Coronary Artery	0	0	N4	Healthy
Coronary Artery	0	0	N5	Healthy
Coronary Artery	0	0	N6	Healthy
Coronary Artery	0	0	H26	Healthy
Coronary Artery	0	0	H28	Healthy
Coronary Artery	0	1	AC1	STEMI
Coronary Artery	0	1	AC2	STEMI
Coronary Artery	0	1	AC3	STEMI
Coronary Artery	0	1	AC4	STEMI
Coronary Artery	0.4218491059355794	1	AC5	STEMI
Coronary Artery	0	1	AC6	STEMI
Coronary Artery	0.038192743784285034	1	AC14	STEMI
Coronary Artery	0.017306892365278468	1	AC15	STEMI
Coronary Artery	0	2	AC7	NSTEMI
Coronary Artery	0	2	AC8	NSTEMI
Coronary Artery	0	2	AC9	NSTEMI
Coronary Artery	0.3878579228792047	2	AC10	NSTEMI
Coronary Artery	0.5465902735048043	2	AC11	NSTEMI
Coronary Artery	0.27512292643356645	2	AC12	NSTEMI
Coronary Artery	0	2	AC13	NSTEMI
Coronary Artery	0	3	AP1	UA
Coronary Artery	0	3	AP2	UA
Coronary Artery	0.24422499744258377	3	AP3	UA
Coronary Artery	0	3	AP4	UA
Coronary Artery	0	3	AP5	UA
Coronary Artery	0	3	AP6	UA
Right Atrium Auricular_region	0	0	N1	Healthy
Right Atrium Auricular_region	0	0	N2	Healthy
Right Atrium Auricular_region	0	0	N3	Healthy
Right Atrium Auricular_region	0	0	N4	Healthy
Right Atrium Auricular_region	0	0	N5	Healthy
Right Atrium Auricular_region	0	0	N6	Healthy
Right Atrium Auricular_region	0	0	H26	Healthy
Right Atrium Auricular_region	0	0	H28	Healthy
Right Atrium Auricular_region	0	1	AC1	STEMI
Right Atrium Auricular_region	0	1	AC2	STEMI
Right Atrium Auricular_region	0	1	AC3	STEMI
Right Atrium Auricular_region	0	1	AC4	STEMI
Right Atrium Auricular_region	0	1	AC5	STEMI
Right Atrium Auricular_region	0	1	AC6	STEMI
Right Atrium Auricular_region	0	1	AC14	STEMI
Right Atrium Auricular_region	0	1	AC15	STEMI
Right Atrium Auricular_region	0	2	AC7	NSTEMI
Right Atrium Auricular_region	0	2	AC8	NSTEMI
Right Atrium Auricular_region	0	2	AC9	NSTEMI
Right Atrium Auricular_region	0	2	AC10	NSTEMI
Right Atrium Auricular_region	0	2	AC11	NSTEMI
Right Atrium Auricular_region	0	2	AC12	NSTEMI
Right Atrium Auricular_region	0	2	AC13	NSTEMI
Right Atrium Auricular_region	0	3	AP1	UA
Right Atrium Auricular_region	0	3	AP2	UA
Right Atrium Auricular_region	0	3	AP3	UA
Right Atrium Auricular_region	0	3	AP4	UA
Right Atrium Auricular_region	0	3	AP5	UA
Right Atrium Auricular_region	0	3	AP6	UA
Heart Left Ventricle	0	0	N1	Healthy
Heart Left Ventricle	0.12676811123686996	0	N2	Healthy
Heart Left Ventricle	0.09335047692145446	0	N3	Healthy
Heart Left Ventricle	0.003696803635517398	0	N4	Healthy
Heart Left Ventricle	0	0	N5	Healthy
Heart Left Ventricle	0.1181572091313086	0	N6	Healthy
Heart Left Ventricle	0	0	H26	Healthy
Heart Left Ventricle	0.042991845673220876	0	H28	Healthy
Heart Left Ventricle	0	1	AC1	STEMI
Heart Left Ventricle	0.3143233301749823	1	AC2	STEMI
Heart Left Ventricle	0	1	AC3	STEMI
Heart Left Ventricle	0	1	AC4	STEMI
Heart Left Ventricle	0.6067955638790887	1	AC5	STEMI
Heart Left Ventricle	0.21646742267054184	1	AC6	STEMI
Heart Left Ventricle	0.31703250233718994	1	AC14	STEMI
Heart Left Ventricle	1.6601168485766922	1	AC15	STEMI
Heart Left Ventricle	0.35315371917391275	2	AC7	NSTEMI
Heart Left Ventricle	0	2	AC8	NSTEMI
Heart Left Ventricle	0.1615887761001008	2	AC9	NSTEMI
Heart Left Ventricle	0.7638910500730902	2	AC10	NSTEMI
Heart Left Ventricle	0.22029998288488095	2	AC11	NSTEMI
Heart Left Ventricle	0.7457745687455964	2	AC12	NSTEMI
Heart Left Ventricle	0.8781860247771375	2	AC13	NSTEMI
Heart Left Ventricle	0	3	AP1	UA
Heart Left Ventricle	0	3	AP2	UA
Heart Left Ventricle	0.19998181138496585	3	AP3	UA
Heart Left Ventricle	0.4854473613067904	3	AP4	UA
Heart Left Ventricle	0.3884608966410161	3	AP5	UA
Heart Left Ventricle	0.059375029708981335	3	AP6	UA
