# Supplementary material for: Cardiovascular disease biomarkers derived from circulating cell-free DNA methylation
Source: NAR Genom Bioinform. 2023 Jun 28;5(2):lqad061. doi: 10.1093/nargab/lqad061 (PMC10304763; doi:10.1093/nargab/lqad061)
Supplement: lqad061_Supplemental_Files [file lqad061_supplemental_files.zip › Supplementary_Table_4_Methylation_Percentages_Significant_DMRs.tsv]

N1	N2	N3	N4	N5	N6	H26	H28	AC1	AC2	AC3	AC4	AC5	AC6	AC14	AC15	AC7	AC8	AC9	AC10	AC11	AC12	AC13	AP1	AP2	AP3	AP4	AP5	AP6
18.48151848151848	26.477935054121566	24.327956989247312	24.72952086553323	33.20754716981132	27.83389450056117	23.16570486397362	36.01161665053243	23.446658851113718	37.77064955894146	21.483180428134556	28.365878725590957	23.579849946409432	23.26574172892209	73.26732673267327	46.42857142857143	27.677929547088425	28.155339805825243	23.56687898089172	26.884650317892824	48.648648648648646	67.67676767676768	71.66666666666667	88.63636363636364	87.14285714285714	69.0909090909091	70.37037037037037	76.3157894736842	84.28571428571429
33.09539260220636	35.62906724511931	33.77049180327869	36.48018648018648	34.93449781659389	39.18269230769231	30.465444287729195	38.23529411764706	42.44186046511628	43.759630200308166	31.302801244997777	41.48148148148148	41.690140845070424	35.45150501672241	62.732919254658384	65.3061224489796	34.20158550396376	34.471218206157964	31.818181818181817	34.85838779956427	68.62745098039215	63.7037037037037	73.94366197183099	69.44444444444444	68.45637583892618	69.93464052287581	65.9090909090909	59.87261146496815	42
26.40117994100295	34.06130268199234	34.96174220129488	26.50602409638554	25.53191489361702	36.702127659574465	29.78723404255319	34.35270132517839	33.840749414519905	31.291028446389497	24.506217995610825	27.600671140939596	31.57894736842105	28.305084745762713	74.50980392156863	66.04938271604938	23.61005331302361	30.065689742294087	23.666343355965083	32.03673689897353	77.77777777777777	82.08955223880596	86.56716417910448	44.642857142857146	78.32167832167832	74	67.85714285714286	89.94413407821229	62.5
55.319148936170215	41.46341463414634	55.55555555555556	29.545454545454547	38.57142857142857	51.5625	14.893617021276595	53.333333333333336	20.754716981132077	22.22222222222222	19.51219512195122	14.754098360655737	21.21212121212121	35.294117647058826	32.25806451612903	45.833333333333336	34.09090909090909	10.526315789473685	32.432432432432435	40	8.108108108108109	35.714285714285715	41.37931034482759	10.169491525423728	10.909090909090908	20	25.58139534883721	19.51219512195122	14.285714285714286
71.69811320754717	73.6842105263158	48.484848484848484	76.66666666666667	73.91304347826087	60	74.19354838709677	71.7948717948718	98.03921568627452	87.87878787878788	100	91.30434782608695	93.75	93.33333333333333	94.73684210526316	95.83333333333333	76	95.45454545454545	88.88888888888889	100	96.66666666666667	76.92307692307692	58.62068965517241	93.10344827586206	85.71428571428571	90.9090909090909	100	75.75757575757575	84.21052631578948
59.15492957746479	75	58.24175824175824	54.54545454545455	76.82926829268293	57.00934579439252	67.07317073170732	66.05504587155963	33.064516129032256	27.586206896551722	40.625	28.07017543859649	59.036144578313255	25.757575757575758	40	38.888888888888886	69.81132075471699	29.166666666666668	27.77777777777778	65.625	30.864197530864196	63.768115942028984	50.63291139240506	53.7037037037037	23.529411764705884	44.18604651162791	62.244897959183675	27.34375	33.333333333333336
66.12903225806451	54.83870967741935	66.3716814159292	70.22900763358778	77.27272727272727	66.06060606060606	62.82051282051282	58.86524822695036	37.5	42.54385964912281	34.72222222222222	52.02312138728324	26.73267326732673	27.73722627737226	31.718061674008812	41.05691056910569	72.38805970149254	47.17741935483871	67.6470588235294	53.960396039603964	72.35772357723577	30.322580645161292	49.673202614379086	26.337448559670783	41.603053435114504	27.881040892193308	38.65546218487395	48.85057471264368	35.97883597883598
39.62264150943396	44.55128205128205	34.97884344146686	51.60349854227405	50.887573964497044	47.70773638968481	39.02439024390244	47.486033519553075	59.34256055363322	53.62116991643454	45.09169363538295	50.96952908587257	64.93775933609959	52.734375	88.65248226950355	94.66666666666667	49.93498049414824	45.25423728813559	44.21487603305785	43.27956989247312	40	75.55555555555556	80	91.04477611940298	84.375	73.63636363636364	81.52173913043478	86.56716417910448	81.13207547169812
43.87096774193548	50.65502183406114	39.62264150943396	63.41463414634146	55.357142857142854	54.037267080745345	36.18421052631579	51.4792899408284	31.557377049180328	25.625	17.045454545454547	24.161073825503355	24.290220820189276	28.37370242214533	22.52252252252252	46.285714285714285	15.695067264573991	21.649484536082475	21.367521367521366	33.05785123966942	23.430962343096233	21.21212121212121	30.97826086956522	37.15846994535519	26.408450704225352	23.674911660777386	31.645569620253166	22.406639004149376	19.285714285714285
83.33333333333333	53.48837209302326	62.06896551724138	63.63636363636363	76.47058823529412	62.7906976744186	50	55	37.83783783783784	28.571428571428573	20	47.22222222222222	45.945945945945944	25	41.1764705882353	35.714285714285715	60.869565217391305	23.404255319148938	57.142857142857146	55.55555555555556	51.42857142857143	75.55555555555556	46.15384615384615	37.93103448275862	31.11111111111111	35.294117647058826	44.827586206896555	26.829268292682926	47.36842105263158
79.16666666666667	61.1764705882353	51.282051282051285	85.71428571428571	75	81.48148148148148	66.0377358490566	82	38.46153846153846	56.86274509803921	34.09090909090909	43.75	42.857142857142854	14.285714285714286	37.2093023255814	57.5	57.69230769230769	51.785714285714285	0	70.58823529411765	70.83333333333333	44.44444444444444	66.66666666666667	41.666666666666664	54.90196078431372	59.25925925925926	46.666666666666664	64.91228070175438	50
85.96491228070175	53.57142857142857	70.66666666666667	65.78947368421052	74.19354838709677	64.51612903225806	40.35087719298246	58.53658536585366	19.35483870967742	23.728813559322035	34.883720930232556	29.72972972972973	46	56.25	40.816326530612244	66	47.36842105263158	19.148936170212767	50	92.5925925925926	25	79.41176470588235	42.42424242424242	32.926829268292686	26.666666666666668	37.93103448275862	43.13725490196079	23.91304347826087	32.69230769230769
59.43396226415094	49.75609756097561	58.75	49.01960784313726	60.638297872340424	46.22641509433962	43.56435643564357	60.16260162601626	28.934010152284262	25.446428571428573	15.813953488372093	21.54696132596685	29.064039408866996	30.08130081300813	26.3681592039801	31.40495867768595	44.24778761061947	34.78260869565217	44.705882352941174	38.1578947368421	37.67123287671233	26.451612903225808	42.97520661157025	33.333333333333336	47.58064516129032	38.46153846153846	40.78212290502793	23.636363636363637	38.55421686746988
69.33333333333333	52.857142857142854	60.68376068376068	63.91752577319588	70.75471698113208	80.45112781954887	75	67.82608695652173	36.97478991596638	41.70854271356784	54.12844036697248	62.31884057971015	62.83185840707964	64.22018348623853	49.48453608247423	78.37837837837837	57.54716981132076	54.255319148936174	93.18181818181819	56.25	50.73529411764706	59.375	62.8099173553719	41.221374045801525	47.36842105263158	41.80327868852459	23.71794871794872	50.595238095238095	40.67796610169491
59.25925925925926	56.48148148148148	61.81818181818182	47.05882352941177	35.416666666666664	50.57471264367816	56.75675675675676	52	1.9047619047619047	4.137931034482759	37.27272727272727	8.849557522123893	34.82142857142857	25	11.864406779661017	58.42696629213483	24.65753424657534	8.474576271186441	7.6923076923076925	38.96103896103896	15.217391304347826	26.865671641791046	32.142857142857146	20.895522388059703	11.235955056179776	32.22222222222222	44.827586206896555	18.823529411764707	25
55.660377358490564	52.293577981651374	55.28455284552845	55.208333333333336	40.476190476190474	57.97872340425532	76.51821862348179	63.2183908045977	14.838709677419354	15.533980582524272	63.38028169014085	22.22222222222222	60.60606060606061	35.78947368421053	21.666666666666668	61.25	38.613861386138616	18.666666666666668	43.18181818181818	35.18518518518518	29.906542056074766	31.57894736842105	37.03703703703704	24.59016393442623	22.818791946308725	52.142857142857146	61.6822429906542	25.714285714285715	30.337078651685392
8.09968847352025	17.47088186356073	10.56910569105691	11.320754716981131	14.285714285714286	12.916666666666666	9.619686800894854	8.521303258145364	11.224489795918368	11.944444444444445	10.730253353204173	7.142857142857143	11.594202898550725	16	77.5	70.58823529411765	4.329896907216495	12.546816479400748	7.641196013289036	11.11111111111111	70.45454545454545	92.3076923076923	90.47619047619048	41.02564102564103	85.71428571428571	56.25	61.53846153846154	88.37209302325581	71.42857142857143
51.351351351351354	72.97297297297297	54.90196078431372	66.66666666666667	73.6842105263158	71.05263157894737	41.07142857142857	89.28571428571429	91.66666666666667	97.5609756097561	80.95238095238095	93.75	88.63636363636364	91.66666666666667	93.33333333333333	87.8048780487805	85.29411764705883	86.84210526315789	83.33333333333333	86.66666666666667	84.84848484848484	77.41935483870968	78.26086956521739	87.87878787878788	87.8048780487805	79.41176470588235	90.625	94.11764705882354	85.18518518518519
61.8421052631579	64.84848484848484	82.05128205128206	67.85714285714286	67.32673267326733	57.57575757575758	64.8	57.57575757575758	24.193548387096776	31.677018633540374	54.11764705882353	36.36363636363637	40.14598540145985	25.471698113207548	27.35042735042735	58.58585858585859	68.0672268907563	23.387096774193548	26.19047619047619	40	43.037974683544306	57.72357723577236	47.524752475247524	44.354838709677416	26.973684210526315	72.09302325581395	52.142857142857146	43.67816091954023	38.775510204081634
50.98039215686274	57.377049180327866	52.83018867924528	52.5	50.943396226415096	42.30769230769231	59.183673469387756	46.15384615384615	17.80821917808219	22.727272727272727	46.51162790697674	31.11111111111111	46.875	17.142857142857142	22.950819672131146	48.07692307692308	29.166666666666668	8.108108108108109	14.285714285714286	39.285714285714285	26.31578947368421	33.333333333333336	25.53191489361702	22.448979591836736	23.943661971830984	45.76271186440678	35.294117647058826	26.08695652173913	35
62.121212121212125	42.567567567567565	47.61904761904762	55.357142857142854	61.111111111111114	32.72727272727273	73.62637362637362	55.78947368421053	84.0909090909091	75.9493670886076	76.92307692307692	91.13924050632912	65.35433070866142	67.6470588235294	84.7457627118644	82.6923076923077	66.66666666666667	78.65168539325843	64.28571428571429	75.55555555555556	62.31884057971015	56.36363636363637	57.47126436781609	70.96774193548387	74.28571428571429	70.73170731707317	74.35897435897436	48.05194805194805	73.6842105263158
59.25925925925926	68.29268292682927	41.935483870967744	65.625	75	23.333333333333332	86.36363636363636	67.74193548387096	85.1063829787234	91.48936170212765	97.05882352941177	85.29411764705883	100	94.44444444444444	93.54838709677419	79.41176470588235	75	95.83333333333333	86.84210526315789	72.41379310344827	66.66666666666667	90.625	79.3103448275862	80	81.08108108108108	91.66666666666667	83.6734693877551	81.48148148148148	94.28571428571429
30.76923076923077	55.04587155963303	50	61.29032258064516	42.708333333333336	43.87755102040816	58.47457627118644	53.63636363636363	34.48275862068966	29.655172413793103	55.26315789473684	37.2093023255814	28.235294117647058	42.10526315789474	37.79527559055118	50	28.125	20.77294685990338	13.636363636363637	26.31578947368421	23.214285714285715	28.88888888888889	23.91304347826087	21.568627450980394	22.80701754385965	43.75	37.93103448275862	28.187919463087248	11.235955056179776
75.43859649122807	73.46938775510205	60	56.89655172413793	60.46511627906977	77.08333333333333	71.60493827160494	75.43859649122807	28.676470588235293	23.46938775510204	31.666666666666668	22.950819672131146	39.04761904761905	50.51546391752577	32.55813953488372	37.62376237623762	41.25	33.333333333333336	34.883720930232556	50.87719298245614	46.51162790697674	48.38709677419355	46.25	48.07692307692308	32.23684210526316	36.26373626373626	68.29268292682927	31.52173913043478	34.21052631578947
54.54545454545455	60.526315789473685	60.869565217391305	50	62.5	46.666666666666664	63.41463414634146	57.69230769230769	14.634146341463415	24.528301886792452	57.142857142857146	35.294117647058826	61.111111111111114	42.857142857142854	37.93103448275862	36.666666666666664	28	20.512820512820515	20	41.37931034482759	26.470588235294116	55	33.333333333333336	18.51851851851852	16.129032258064516	32.25806451612903	45.945945945945944	32.142857142857146	44.44444444444444
71.9298245614035	57.55395683453237	72.27722772277228	67.56756756756756	63.06306306306306	69	31.86813186813187	51.724137931034484	18.181818181818183	12.376237623762377	30.729166666666668	23.008849557522122	43.82022471910113	42.30769230769231	20.80536912751678	48.90510948905109	31.40495867768595	28.94736842105263	31.944444444444443	34.78260869565217	18.4	41.42857142857143	41.12903225806452	32.5	11.188811188811188	40.939597315436245	54.225352112676056	22.872340425531913	24.242424242424242
78.37837837837837	64.70588235294117	77.77777777777777	73.52941176470588	65.78947368421052	64.51612903225806	77.5	58.62068965517241	70.83333333333333	67.74193548387096	82.5	75	75	78.94736842105263	65.21739130434783	66.66666666666667	40.90909090909091	52	70	83.33333333333333	50	72.72727272727273	40.90909090909091	50	56.25	29.41176470588235	45	50	18.75
68	75	36.36363636363637	76.92307692307692	71.875	50	83.33333333333333	81.81818181818181	100	88.23529411764706	88.88888888888889	95.65217391304348	80	100	100	100	90.9090909090909	75	93.33333333333333	83.33333333333333	81.81818181818181	100	80	76.19047619047619	100	100	66.66666666666667	94.73684210526316	100
44.44444444444444	62.5	37.5	80	83.33333333333333	52.94117647058823	50	61.111111111111114	83.33333333333333	84.21052631578948	87.5	88.88888888888889	87.5	85.71428571428571	85.71428571428571	66.66666666666667	81.81818181818181	72.72727272727273	100	72.72727272727273	100	66.66666666666667	87.5	78.94736842105263	71.42857142857143	60	66.66666666666667	78.94736842105263	78.57142857142857
55.55555555555556	41.86046511627907	58.62068965517241	50	44.44444444444444	44.73684210526316	22.22222222222222	46.42857142857143	4.878048780487805	12.76595744680851	11.627906976744185	17.142857142857142	33.333333333333336	19.23076923076923	15.384615384615385	53.125	30	7.547169811320755	22.727272727272727	25	14.285714285714286	25	16.27906976744186	12.5	7.8431372549019605	23.076923076923077	32	12.195121951219512	18.75
66.66666666666667	50	52.77777777777778	66.66666666666667	60	43.75	37.5	63.888888888888886	80.64516129032258	80	81.63265306122449	78.94736842105263	93.75	59.25925925925926	68.42105263157895	92.85714285714286	69.56521739130434	76.66666666666667	70	83.33333333333333	70	71.42857142857143	68.42105263157895	74.19354838709677	76.66666666666667	72.22222222222223	80	68.42105263157895	68
54.54545454545455	47.05882352941177	50	40	44.44444444444444	47.05882352941177	11.11111111111111	60	6.666666666666667	17.647058823529413	10	15.384615384615385	16.666666666666668	20	9.090909090909092	18.181818181818183	20	30	0	25	28.571428571428573	9.090909090909092	28.571428571428573	16.666666666666668	8.333333333333334	35.714285714285715	27.272727272727273	27.272727272727273	7.142857142857143
59.375	64.70588235294117	66.66666666666667	42.20183486238532	70.1086956521739	60.526315789473685	48.16326530612245	51.79282868525896	27.4390243902439	28.709055876685934	25	15.261044176706827	33.333333333333336	42.672413793103445	37.53943217665615	39.39393939393939	38.43416370106762	27.77777777777778	34.13461538461539	32.093023255813954	22.1875	36.8421052631579	41.44736842105263	40.68441064638783	38.02281368821293	32.903225806451616	27.31958762886598	43.656716417910445	18.333333333333332
50.43478260869565	55.86206896551724	52.94117647058823	59.13978494623656	46.25	57.54716981132076	59.523809523809526	61.79775280898876	28.42105263157895	31.48148148148148	69.62962962962963	27.184466019417474	71.42857142857143	55.26315789473684	27.43362831858407	72.16494845360825	50	26.760563380281692	80	58	33.80281690140845	45.205479452054796	42.857142857142854	21.69811320754717	20.161290322580644	40	42.3728813559322	29.914529914529915	38.095238095238095
83.33333333333333	82.75862068965517	86.20689655172414	57.142857142857146	67.74193548387096	80	78.57142857142857	74.07407407407408	38.888888888888886	56.25	52.63157894736842	50	60.869565217391305	42.857142857142854	27.77777777777778	27.272727272727273	90.9090909090909	48.275862068965516	56.25	70.58823529411765	40	41.666666666666664	53.333333333333336	51.351351351351354	40.90909090909091	55.55555555555556	83.33333333333333	60	53.333333333333336
27.906976744186046	27.941176470588236	52.38095238095238	31.818181818181817	23.4375	36.486486486486484	42.52873563218391	29.577464788732396	0	6.617647058823529	57.142857142857146	4.2682926829268295	21.05263157894737	29.347826086956523	9.30232558139535	29.166666666666668	20.2020202020202	3.5971223021582732	12	14.285714285714286	10.655737704918034	19.17808219178082	16.867469879518072	17.24137931034483	2.1739130434782608	3.4782608695652173	20.2020202020202	5.172413793103448	6.0606060606060606
30.555555555555557	39.53488372093023	32.5	52	44.680851063829785	35.294117647058826	53.333333333333336	44.73684210526316	64	72.72727272727273	70.27027027027027	64.28571428571429	72	100	48.275862068965516	89.47368421052632	38.46153846153846	53.333333333333336	68.42105263157895	45.16129032258065	72.41379310344827	34.61538461538461	43.47826086956522	54.83870967741935	38.095238095238095	42.857142857142854	50	71.42857142857143	50
43.75	64.28571428571429	30	52.63157894736842	72.22222222222223	50	44.11764705882353	52	84.375	86.95652173913044	70.83333333333333	96	81.57894736842105	72.41379310344827	85.71428571428571	79.16666666666667	73.33333333333333	93.33333333333333	86.66666666666667	71.42857142857143	73.33333333333333	69.56521739130434	72.5	72.72727272727273	87.87878787878788	67.5	77.77777777777777	81.08108108108108	76.92307692307692
56.52173913043478	63.63636363636363	47.05882352941177	69.23076923076923	81.25	53.333333333333336	88.23529411764706	68.42105263157895	85.71428571428571	96.29629629629629	84.61538461538461	87.5	100	76.92307692307692	100	92.3076923076923	71.42857142857143	100	92.85714285714286	90.9090909090909	100	81.25	84.61538461538461	86.36363636363636	100	100	80	80	90
47.142857142857146	52.87356321839081	36.666666666666664	55.55555555555556	68	40	51.89873417721519	59.01639344262295	90.9090909090909	73.21428571428571	65.9090909090909	89.65517241379311	84.375	53.125	91.66666666666667	66.66666666666667	70	85.71428571428571	82.14285714285714	60.526315789473685	77.27272727272727	61.224489795918366	72	76.27118644067797	72.22222222222223	61.53846153846154	85.41666666666667	68.62745098039215	71.11111111111111
63.63636363636363	60.78431372549019	63.63636363636363	58.8235294117647	62.857142857142854	65.78947368421052	73.33333333333333	56.25	26	21.951219512195124	70.96774193548387	55.26315789473684	46.875	30.303030303030305	39.473684210526315	57.57575757575758	36.36363636363637	17.142857142857142	41.666666666666664	48.275862068965516	44	40	48.57142857142857	26.923076923076923	27.272727272727273	32.142857142857146	48.57142857142857	24.137931034482758	42.857142857142854
78.26086956521739	73.07692307692308	82.97872340425532	74.07407407407408	64	75	57.142857142857146	71.42857142857143	61.53846153846154	37.28813559322034	83.6734693877551	47.36842105263158	73.6842105263158	64.28571428571429	44	69.6969696969697	58.333333333333336	33.87096774193548	71.42857142857143	76	46.42857142857143	56.25	65.11627906976744	33.333333333333336	46.15384615384615	42.857142857142854	62.857142857142854	38.297872340425535	27.272727272727273
67.85714285714286	48.275862068965516	65.78947368421052	70.96774193548387	100	72.5	72.22222222222223	50	47.05882352941177	39.02439024390244	42.10526315789474	41.37931034482759	41.666666666666664	28.571428571428573	43.333333333333336	50	50	44.44444444444444	50	69.23076923076923	34.78260869565217	50	66.66666666666667	55.26315789473684	53.84615384615385	42.857142857142854	35.714285714285715	50	54.166666666666664
76.74418604651163	70.73170731707317	76	82.6086956521739	72.72727272727273	87.8048780487805	75	83.33333333333333	53.65853658536585	71.15384615384616	71.73913043478261	61.702127659574465	80.64516129032258	75	70.37037037037037	55.172413793103445	68.29268292682927	53.84615384615385	72	72.72727272727273	62.5	68.75	78.125	46.666666666666664	50	46.15384615384615	65.21739130434783	62.06896551724138	48
0	28.571428571428573	0	0	0	50	0	0	86.95652173913044	90	92.85714285714286	93.33333333333333	43.75	38.46153846153846	100	100	54.166666666666664	100	61.53846153846154	0	0	43.75	41.666666666666664	0	0	0	58.333333333333336	50	83.33333333333333
61.53846153846154	36.36363636363637	40	38.46153846153846	62.5	37.5	27.272727272727273	41.666666666666664	50	42.10526315789474	59.09090909090909	64.28571428571429	75	66.66666666666667	26.666666666666668	68.75	41.666666666666664	61.53846153846154	93.33333333333333	85.71428571428571	60	77.77777777777777	53.333333333333336	72.22222222222223	50	87.5	66.66666666666667	76.47058823529412	89.47368421052632
94.28571428571429	94.11764705882354	96.7741935483871	96.15384615384616	95.45454545454545	96.7741935483871	95.1219512195122	97.22222222222223	89.65517241379311	95.23809523809524	72.72727272727273	97.29729729729729	91.30434782608695	90.9090909090909	95.65217391304348	100	100	73.33333333333333	90	87.5	100	96	92.85714285714286	80	47.05882352941177	91.30434782608695	85	65.9090909090909	59.09090909090909
58.333333333333336	67.5	70.37037037037037	57.69230769230769	60.869565217391305	77.27272727272727	62.5	73.33333333333333	29.62962962962963	41.666666666666664	66.66666666666667	30.952380952380953	68.75	50	58.333333333333336	70.96774193548387	46.875	29.72972972972973	42.857142857142854	58.333333333333336	12.5	57.142857142857146	42.857142857142854	51.282051282051285	39.02439024390244	69.23076923076923	56.666666666666664	42.5531914893617	45.45454545454545
100	96.15384615384616	94.11764705882354	100	88.88888888888889	100	92.85714285714286	100	88.88888888888889	63.63636363636363	93.33333333333333	92.3076923076923	50	70	92.85714285714286	42.857142857142854	46.666666666666664	100	80	61.53846153846154	66.66666666666667	80	75	88.88888888888889	100	83.33333333333333	100	72.22222222222223	76.92307692307692
0	0	0	0	0	0	0	0	0	0	42.857142857142854	45.45454545454545	52.63157894736842	0	0	41.666666666666664	0	50	0	0	0	57.142857142857146	0	5.2631578947368425	35	0	0	0	0
61.53846153846154	65.21739130434783	55.55555555555556	69.23076923076923	57.142857142857146	33.333333333333336	73.33333333333333	64.28571428571429	88.88888888888889	100	80	100	81.81818181818181	85.71428571428571	83.33333333333333	71.42857142857143	76.47058823529412	85.71428571428571	82.6086956521739	73.07692307692308	88.88888888888889	82.3529411764706	75	74.07407407407408	100	65	69.23076923076923	81.81818181818181	85.71428571428571
53.521126760563384	37.269372693726936	56.52173913043478	63.44086021505376	37.79527559055118	37.11790393013101	34.02061855670103	26.923076923076923	18.545454545454547	9.151785714285714	12.266666666666667	18.614718614718615	13.302752293577981	8.064516129032258	9.455587392550143	8.487084870848708	27.835051546391753	8.846153846153847	67.74193548387096	13.157894736842104	11.282051282051283	6.694560669456067	18.42105263157895	25	11.145510835913313	11.678832116788321	16.48936170212766	19.06614785992218	18.88888888888889
88	92.3076923076923	90.47619047619048	100	84.21052631578948	100	85.71428571428571	92.3076923076923	88.88888888888889	72.22222222222223	61.111111111111114	80	84.61538461538461	81.25	100	80	68.18181818181819	90.9090909090909	55.55555555555556	64.28571428571429	60	61.53846153846154	64.28571428571429	100	94.11764705882354	100	100	73.33333333333333	100
62	56.48854961832061	72.85714285714286	67.85714285714286	56.36363636363637	62.72727272727273	71.91011235955057	69.23076923076923	40	23.076923076923077	60	39.21568627450981	46.42857142857143	42.857142857142854	27.835051546391753	35.18518518518518	50	39.603960396039604	35.59322033898305	62.71186440677966	36.70886075949367	25.37313432835821	41.37931034482759	75	44.680851063829785	55	51.76470588235294	43.67816091954023	49.20634920634921
92.85714285714286	69.56521739130434	72.72727272727273	80	85.71428571428571	68.18181818181819	78.57142857142857	90.9090909090909	50	55.55555555555556	38.888888888888886	38.46153846153846	54.54545454545455	75	75	50	66.66666666666667	92.3076923076923	80	75	55.55555555555556	66.66666666666667	78.57142857142857	70	44.44444444444444	80	53.84615384615385	66.66666666666667	75
63.1578947368421	64.51612903225806	75	72.72727272727273	75	73.6842105263158	81.25	59.09090909090909	43.75	66.66666666666667	61.53846153846154	34.78260869565217	66.66666666666667	46.15384615384615	27.77777777777778	61.53846153846154	66.66666666666667	15.789473684210526	38.46153846153846	64.28571428571429	41.1764705882353	46.15384615384615	41.666666666666664	38.095238095238095	30	70	50	30.76923076923077	46.666666666666664
53.84615384615385	40	51.515151515151516	48.275862068965516	59.375	55	75	56.75675675675676	90.625	90.9090909090909	94.87179487179488	71.05263157894737	70.96774193548387	75	94.11764705882354	95.83333333333333	69.04761904761905	90.47619047619048	87.09677419354838	46.15384615384615	72	48.275862068965516	100	62.06896551724138	64.28571428571429	65.71428571428571	70.96774193548387	51.724137931034484	65.625
64	41.666666666666664	78.26086956521739	27.272727272727273	39.285714285714285	48.275862068965516	58.8235294117647	55.172413793103445	21.428571428571427	26.53061224489796	58.69565217391305	19.444444444444443	63.333333333333336	34.61538461538461	16.666666666666668	50	62.96296296296296	10	31.818181818181817	27.77777777777778	14.285714285714286	32.5	35.13513513513514	9.523809523809524	8	27.027027027027028	29.41176470588235	8.333333333333334	26.31578947368421
45	44	45	55.55555555555556	44.44444444444444	42.857142857142854	47.05882352941177	44.44444444444444	84.21052631578948	80	83.33333333333333	70	66.66666666666667	45.45454545454545	100	100	57.142857142857146	80	66.66666666666667	81.25	54.54545454545455	58.333333333333336	63.63636363636363	54.54545454545455	80	58.333333333333336	50	83.33333333333333	88.88888888888889
55.55555555555556	51.61290322580645	75.67567567567568	50	70.27027027027027	65.38461538461539	51.02040816326531	46.666666666666664	17.24137931034483	25.28735632183908	40.50632911392405	17.91044776119403	50	21.428571428571427	20.238095238095237	53.333333333333336	38.888888888888886	10.256410256410257	3.0303030303030303	51.42857142857143	20	42.5531914893617	27.692307692307693	33.333333333333336	0	30.263157894736842	37.096774193548384	24.59016393442623	24.193548387096776
60.60606060606061	55.55555555555556	46.875	47.61904761904762	71.05263157894737	32.6530612244898	70.2127659574468	55.26315789473684	91.30434782608695	80	78.125	80.48780487804878	91.17647058823529	81.81818181818181	82.85714285714286	74.07407407407408	82.14285714285714	87.09677419354838	62.5	92.85714285714286	73.07692307692308	90.47619047619048	79.3103448275862	80	90.9090909090909	71.42857142857143	91.42857142857143	80.76923076923077	84.84848484848484
82.14285714285714	69.93464052287581	71.25	76.08695652173913	85.18518518518519	68.6046511627907	77.24137931034483	67.46031746031746	52.75590551181102	59.39393939393939	68	46.21848739495798	68.59504132231405	54.6875	67.01030927835052	71.62162162162163	36.029411764705884	46.09929078014184	33.333333333333336	47.747747747747745	58.333333333333336	54.60992907801418	58	54.81481481481482	54.91329479768786	65.06849315068493	73.84615384615384	61.40350877192982	59.701492537313435
34.78260869565217	39.6551724137931	58.62068965517241	26.31578947368421	55	43.13725490196079	52.5	46.666666666666664	12.5	13.793103448275861	50	16.216216216216218	41.1764705882353	15.625	9.30232558139535	21.05263157894737	33.333333333333336	12.903225806451612	34.883720930232556	40.54054054054054	11.11111111111111	28.125	0	15.555555555555555	14.285714285714286	27.272727272727273	38.095238095238095	8.333333333333334	21.875
33.333333333333336	53.125	52.17391304347826	54.166666666666664	48.38709677419355	94.11764705882354	80	76.47058823529412	20.454545454545453	22.5	9.67741935483871	21.568627450980394	17.77777777777778	25	7.5	19.51219512195122	22.580645161290324	15.384615384615385	22.857142857142858	25	21.428571428571427	33.333333333333336	25	24.390243902439025	31.914893617021278	18.51851851851852	37.142857142857146	20	12.820512820512821
71.05263157894737	54.285714285714285	58.8235294117647	47.36842105263158	52.17391304347826	70.83333333333333	41.1764705882353	39.02439024390244	9.090909090909092	33.333333333333336	38.888888888888886	15.384615384615385	76	33.333333333333336	14.285714285714286	77.77777777777777	44.44444444444444	15.151515151515152	42.10526315789474	55.55555555555556	29.032258064516128	60	44	19.35483870967742	16.3265306122449	23.076923076923077	42.10526315789474	38.46153846153846	35.483870967741936
37.5	30	70	57.142857142857146	43.75	70	33.333333333333336	55.55555555555556	0	8.695652173913043	34.78260869565217	0	29.41176470588235	12.5	6.25	0	36.36363636363637	11.764705882352942	0	60	25	33.333333333333336	33.333333333333336	0	5.2631578947368425	5.555555555555555	36.36363636363637	0	25
60.60606060606061	72.22222222222223	46.875	68.18181818181819	63.63636363636363	61.111111111111114	80	79.16666666666667	87.09677419354838	86.95652173913044	100	100	100	86.66666666666667	89.65517241379311	96.7741935483871	76.19047619047619	79.16666666666667	89.47368421052632	85.29411764705883	96.29629629629629	87.87878787878788	82.3529411764706	86.36363636363636	95.91836734693878	89.74358974358974	75	93.54838709677419	95.45454545454545
41.904761904761905	50	74.6987951807229	39.53488372093023	58.8235294117647	52.747252747252745	46.07843137254902	55.38461538461539	19.594594594594593	10.169491525423728	42.1875	18.556701030927837	39.726027397260275	25.88235294117647	27.906976744186046	48.214285714285715	45	6.666666666666667	21.428571428571427	45.333333333333336	29.6875	42.5	39.682539682539684	11.475409836065573	14.285714285714286	43.1578947368421	49.20634920634921	22.727272727272727	15.625
50	52.63157894736842	52.38095238095238	80	64.28571428571429	33.333333333333336	75	71.42857142857143	100	95.45454545454545	86.66666666666667	92.85714285714286	93.75	100	90	81.25	87.5	92.85714285714286	100	86.66666666666667	71.42857142857143	81.25	45.45454545454545	63.63636363636363	100	80	83.33333333333333	83.33333333333333	100
45.714285714285715	57.4468085106383	50	46.42857142857143	46.666666666666664	50	50	62.5	41.86046511627907	47.36842105263158	40	34.21052631578947	40	34.285714285714285	32.142857142857146	38.095238095238095	27.5	37.142857142857146	27.272727272727273	35.483870967741936	36.8421052631579	48.38709677419355	43.47826086956522	38.46153846153846	23.076923076923077	36.36363636363637	28.125	16.666666666666668	14.705882352941176
53.164556962025316	43.7956204379562	59.25925925925926	45.90163934426229	41.333333333333336	51.968503937007874	55.78947368421053	28.07017543859649	9.090909090909092	11.016949152542374	50	14.285714285714286	32.5	25	15.573770491803279	43.47826086956522	41.0958904109589	8.13953488372093	38.23529411764706	27.586206896551722	19.11764705882353	28.88888888888889	35.82089552238806	30	6.818181818181818	31.092436974789916	21.428571428571427	20.987654320987655	21.951219512195124
40	47.05882352941177	54.54545454545455	61.53846153846154	77.77777777777777	53.84615384615385	80	61.53846153846154	91.66666666666667	85.71428571428571	75	81.81818181818181	90.9090909090909	94.11764705882354	100	81.81818181818181	68.75	69.23076923076923	50	80	81.81818181818181	93.33333333333333	44.44444444444444	86.66666666666667	68.75	77.77777777777777	66.66666666666667	83.33333333333333	60
10.144927536231885	2.1341463414634148	5.286343612334802	4.090909090909091	13.559322033898304	2.9585798816568047	3.690036900369004	5.913978494623656	10.240963855421686	11.428571428571429	4	11.029411764705882	3.930131004366812	4.81283422459893	100	66.66666666666667	9.090909090909092	5.9880239520958085	9.333333333333334	6.698564593301436	80	57.142857142857146	90.9090909090909	16.666666666666668	100	100	66.66666666666667	60	100
50	25	50	25	40	33.333333333333336	62.5	25	13.333333333333334	8.333333333333334	33.333333333333336	20	10	8.333333333333334	0	50	28.571428571428573	5.2631578947368425	20	20	8.333333333333334	16.666666666666668	0	11.11111111111111	0	9.090909090909092	0	0	33.333333333333336
51.445086705202314	48.122866894197955	46.478873239436616	58.44155844155844	44.11764705882353	51.8348623853211	46.464646464646464	48.226950354609926	51.67785234899329	52.816901408450704	53.80434782608695	52.42718446601942	54.13533834586466	46.07843137254902	64.91228070175438	73.6842105263158	50.354609929078016	50	42.22222222222222	48.648648648648646	43.421052631578945	71.73913043478261	72.22222222222223	84.61538461538461	66.17647058823529	63.492063492063494	74.13793103448276	73.33333333333333	83.58208955223881
66.66666666666667	66.66666666666667	90	71.42857142857143	69.23076923076923	61.29032258064516	54.54545454545455	69.6969696969697	42.10526315789474	47.05882352941177	50	45.833333333333336	40	15.384615384615385	40	41.666666666666664	27.77777777777778	29.62962962962963	38.888888888888886	40	46.666666666666664	20	46.666666666666664	72.72727272727273	33.333333333333336	33.333333333333336	50	22.22222222222222	25
46.666666666666664	73.6842105263158	75	100	72.72727272727273	80	88.23529411764706	62.96296296296296	34.375	37.5	37.93103448275862	60.869565217391305	36	50	60	18.75	52.38095238095238	34.78260869565217	72.72727272727273	21.428571428571427	40	40	41.666666666666664	51.851851851851855	35	45.714285714285715	9.090909090909092	75	50
60.60606060606061	60.714285714285715	55.55555555555556	44.11764705882353	44.44444444444444	50	76.19047619047619	48.888888888888886	28.571428571428573	20.689655172413794	11.764705882352942	20	20.408163265306122	8.333333333333334	21.05263157894737	13.513513513513514	33.333333333333336	15.384615384615385	44.44444444444444	16.666666666666668	27.586206896551722	26.31578947368421	16.666666666666668	16.666666666666668	0	16.949152542372882	14.285714285714286	33.333333333333336	24.324324324324323
88.88888888888889	78.26086956521739	90	95.65217391304348	95	89.47368421052632	87.5	80.95238095238095	88.23529411764706	81.81818181818181	85.71428571428571	100	80	60	69.23076923076923	71.42857142857143	75	86.36363636363636	100	69.23076923076923	92.3076923076923	65	45.833333333333336	55.55555555555556	66.66666666666667	45.45454545454545	46.666666666666664	75	47.05882352941177
63.888888888888886	43.63636363636363	66.66666666666667	42.10526315789474	50	60	28.125	58.490566037735846	72.28915662650603	71.42857142857143	38.095238095238095	77.77777777777777	64.28571428571429	54.90196078431372	77.27272727272727	91.66666666666667	59.45945945945946	73.46938775510205	64	64.28571428571429	85.71428571428571	73.33333333333333	73.6842105263158	84	87.87878787878788	80.95238095238095	75.86206896551724	75.55555555555556	69.56521739130434
63.1578947368421	53.65853658536585	51.724137931034484	35.714285714285715	58.064516129032256	38	65.71428571428571	47.05882352941177	11.627906976744185	37.77777777777778	53.125	25.641025641025642	53.333333333333336	20	23.80952380952381	72.22222222222223	50	26.08695652173913	57.142857142857146	34.78260869565217	38.095238095238095	60	27.77777777777778	17.391304347826086	16.666666666666668	30	33.333333333333336	27.77777777777778	23.80952380952381
37.096774193548384	42.857142857142854	45.09803921568628	47.72727272727273	54.23728813559322	25.396825396825395	47.916666666666664	51.16279069767442	64.70588235294117	62.5	69.84126984126983	59.64912280701754	86.04651162790698	78	63.41463414634146	76.92307692307692	68.75	62	73.91304347826087	83.05084745762711	48.648648648648646	82.3529411764706	63.41463414634146	61.111111111111114	50.87719298245614	62.745098039215684	56	54.43037974683544	66.66666666666667
47.36842105263158	85	53.333333333333336	66.66666666666667	64.28571428571429	35.8974358974359	50	64	95	77.41935483870968	51.16279069767442	92	72.72727272727273	86.11111111111111	88.46153846153847	64.70588235294117	96.42857142857143	77.27272727272727	85.71428571428571	86.66666666666667	100	83.87096774193549	76.66666666666667	84	91.42857142857143	100	84.21052631578948	100	90.9090909090909
55.55555555555556	70.73170731707317	61.36363636363637	63.333333333333336	47.22222222222222	82.97872340425532	80.48780487804878	48	21.311475409836067	18.367346938775512	35.8974358974359	41.46341463414634	20.930232558139537	27.77777777777778	37.096774193548384	41.509433962264154	38.46153846153846	32.35294117647059	30.303030303030305	47.22222222222222	58.62068965517241	13.157894736842104	30.76923076923077	44.11764705882353	34.48275862068966	34.375	36.58536585365854	31.11111111111111	47.05882352941177
82.6086956521739	67.85714285714286	73.6842105263158	60	76.74418604651163	63.63636363636363	81.81818181818181	55	65.21739130434783	32.5	45.16129032258065	51.724137931034484	61.53846153846154	42.857142857142854	61.29032258064516	55.55555555555556	66.66666666666667	18.181818181818183	70.83333333333333	69.6969696969697	43.47826086956522	48	57.142857142857146	54.76190476190476	39.39393939393939	43.47826086956522	37.5	50	40
24.031007751937985	44.24242424242424	57.77777777777778	63.38028169014085	67.85714285714286	42.857142857142854	43.72093023255814	47.88732394366197	20.553359683794465	17	29.81132075471698	12.5	17.475728155339805	25.949367088607595	10.81081081081081	29.081632653061224	42.06896551724138	18.46153846153846	50.81967213114754	43.54838709677419	19.841269841269842	41.791044776119406	38.23529411764706	23.91304347826087	24.452554744525546	20.161290322580644	26.515151515151516	17.391304347826086	30
63.768115942028984	63.04347826086956	65.85365853658537	66.66666666666667	62.7906976744186	70.58823529411765	86.61971830985915	78.08219178082192	47.31182795698925	38.613861386138616	62.37623762376238	52.27272727272727	63.63636363636363	64.17910447761194	52.17391304347826	54.3859649122807	75	42.857142857142854	74.07407407407408	66	41.46341463414634	53.333333333333336	60.9375	30.434782608695652	38.23529411764706	55.88235294117647	56.45161290322581	47.45762711864407	38.095238095238095
52	66.66666666666667	69.23076923076923	48.275862068965516	72.22222222222223	68.88888888888889	41.86046511627907	58.064516129032256	25	15.714285714285714	22.058823529411764	18.75	33.333333333333336	43.90243902439025	27.536231884057973	48.93617021276596	57.142857142857146	32	31.25	52.38095238095238	47.916666666666664	51.515151515151516	52.17391304347826	39.130434782608695	24.615384615384617	50.76923076923077	41.935483870967744	28.205128205128204	28.571428571428573
78.26086956521739	59.876543209876544	83.01886792452831	68.85245901639344	65.13761467889908	79.8076923076923	70.66666666666667	66.66666666666667	34.969325153374236	32.544378698224854	56.994818652849744	29.357798165137616	52.083333333333336	65.1685393258427	23.25581395348837	55.913978494623656	54.651162790697676	20.441988950276244	61.904761904761905	35.632183908045974	46.05263157894737	65.75342465753425	43.31210191082803	37.65432098765432	26.056338028169016	52.38095238095238	59.75609756097561	34.97267759562842	31.31313131313131
60.22727272727273	39.93993993993994	51.54639175257732	26.50602409638554	79.8076923076923	41.830065359477125	38.513513513513516	45.81818181818182	10.31941031941032	27.037773359840955	18.111455108359134	30	7.8341013824884795	20.050761421319798	12.605042016806722	20.361990950226243	25.541125541125542	22.362869198312236	14.583333333333334	10.276679841897232	19.148936170212767	26.837060702875398	24.8062015503876	35.92814371257485	24.022346368715084	25.77903682719547	28.571428571428573	33.587786259541986	18.023255813953487
70.12987012987013	66.66666666666667	82	78.57142857142857	67.76315789473684	63.74269005847953	74.48979591836735	58.4070796460177	33.75	33.59375	56.68202764976959	40	43.225806451612904	47.41379310344828	40.30612244897959	58.68263473053892	62	30.90909090909091	52.72727272727273	55.39568345323741	33.77483443708609	54.45544554455446	57.8125	35.67251461988304	36.8421052631579	45.410628019323674	64.75409836065573	44.8	43.47826086956522
51.470588235294116	73.04964539007092	75.67567567567568	52.30769230769231	68.1159420289855	65.54621848739495	54.54545454545455	67.6470588235294	35.18518518518518	32.075471698113205	58	44.642857142857146	57.142857142857146	39.583333333333336	32.11009174311926	70.27027027027027	44.44444444444444	26.356589147286822	34.69387755102041	55.73770491803279	29.41176470588235	48.83720930232558	43.24324324324324	43.58974358974359	29.72972972972973	64.61538461538461	42.68292682926829	46.15384615384615	59.61538461538461
35	47.22222222222222	50	50	40	45.45454545454545	50	31.03448275862069	17.073170731707318	18.840579710144926	26.08695652173913	10.526315789473685	27.586206896551722	4.761904761904762	26.027397260273972	9.67741935483871	31.03448275862069	13.924050632911392	23.076923076923077	5.555555555555555	15.384615384615385	25	20.454545454545453	10.909090909090908	36.36363636363637	22.22222222222222	34.375	25	14.285714285714286
51.61290322580645	56.60377358490566	45.833333333333336	57.142857142857146	66.66666666666667	47.05882352941177	28.571428571428573	58.333333333333336	76.47058823529412	86.48648648648648	44	89.47368421052632	60.714285714285715	56.25	90	76.92307692307692	68.57142857142857	66.66666666666667	100	54.54545454545455	77.41935483870968	82.6086956521739	47.82608695652174	73.6842105263158	80	68.75	62.5	86.84210526315789	86.20689655172414
52.38095238095238	57.142857142857146	47.05882352941177	88.88888888888889	100	29.41176470588235	63.63636363636363	61.904761904761905	82.3529411764706	85.71428571428571	76	100	60	100	100	62.5	90.9090909090909	84.61538461538461	80	81.25	87.5	75	58.333333333333336	85.71428571428571	92.85714285714286	89.47368421052632	92.3076923076923	85	100
85.36585365853658	89.36170212765957	78.94736842105263	82.6086956521739	93.33333333333333	81.81818181818181	75	85.71428571428571	58.8235294117647	91.17647058823529	45.09803921568628	87.09677419354838	60	80.76923076923077	80	82.14285714285714	54.285714285714285	70	75.75757575757575	73.6842105263158	75	55.55555555555556	96.875	54.83870967741935	43.75	72	33.333333333333336	48.275862068965516	87.5
54.54545454545455	58.13953488372093	76.36363636363636	65.21739130434783	56.666666666666664	64.70588235294117	45.833333333333336	61.19402985074627	17.333333333333332	12.380952380952381	36.04651162790697	27.868852459016395	32.83582089552239	36.36363636363637	16.867469879518072	60	49.056603773584904	22.857142857142858	25.49019607843137	41.07142857142857	30.76923076923077	31.03448275862069	45.283018867924525	17.94871794871795	7.547169811320755	49.12280701754386	46.15384615384615	18.867924528301888	29.23076923076923
36	57.77777777777778	26.923076923076923	32.075471698113205	64.28571428571429	31.25	54.54545454545455	50	75	81.3953488372093	71.42857142857143	70.73170731707317	77.77777777777777	59.09090909090909	76	62.5	62.857142857142854	91.66666666666667	75	65.38461538461539	85.18518518518519	64.28571428571429	42.857142857142854	65	60.97560975609756	69.23076923076923	62.5	92.3076923076923	87.5
61.1764705882353	66.24472573839662	57.77777777777778	34.48275862068966	55.88235294117647	40.56603773584906	65.71428571428571	59.887005649717516	15.555555555555555	33.830845771144276	46.98795180722892	20.338983050847457	27.35042735042735	15.853658536585366	13.513513513513514	47.05882352941177	28.767123287671232	21.73913043478261	43.333333333333336	33	27.210884353741495	27.45098039215686	29.032258064516128	34.84848484848485	27.77777777777778	54.651162790697676	53.42465753424658	22.105263157894736	22.22222222222222
56.94444444444444	48.333333333333336	82.22222222222223	72.22222222222223	47.61904761904762	43.39622641509434	47.82608695652174	54.285714285714285	13.636363636363637	16.666666666666668	61.224489795918366	21.951219512195124	36	37.5	6.451612903225806	42.42424242424242	30	12.195121951219512	25	27.659574468085108	22.727272727272727	52.94117647058823	21.27659574468085	24.137931034482758	31.57894736842105	87.5	60	27.77777777777778	8.333333333333334
52.63157894736842	69.6078431372549	87.17948717948718	45.45454545454545	62.5	59.25925925925926	70.49180327868852	54.54545454545455	13.846153846153847	21.978021978021978	45.55555555555556	14.285714285714286	52.17391304347826	36.734693877551024	34.883720930232556	44.73684210526316	56	27.692307692307693	55.55555555555556	38.297872340425535	34	46.875	66.66666666666667	37.254901960784316	34.375	60.9375	60.97560975609756	25	41.42857142857143
59.32203389830509	72.91666666666667	71.42857142857143	57.57575757575758	74.50980392156863	79.59183673469387	70.37037037037037	77.77777777777777	41.666666666666664	27.77777777777778	52.30769230769231	29.310344827586206	58.62068965517241	52.17391304347826	50	59.57446808510638	52.83018867924528	28.985507246376812	31.818181818181817	61.81818181818182	45.45454545454545	46.15384615384615	52.77777777777778	28.26086956521739	32.608695652173914	53.65853658536585	70.96774193548387	34.09090909090909	41.86046511627907
41.37931034482759	62.96296296296296	48.484848484848484	66.66666666666667	62.5	60.97560975609756	38.775510204081634	48.07692307692308	31.666666666666668	20.689655172413794	20.253164556962027	23.529411764705884	26.153846153846153	47.82608695652174	19.17808219178082	22.727272727272727	23.076923076923077	20.754716981132077	0	28.571428571428573	55.81395348837209	22.22222222222222	31.57894736842105	56	20	29.23076923076923	47.82608695652174	30.232558139534884	9.523809523809524
66.66666666666667	66.66666666666667	42.857142857142854	70.58823529411765	70	43.333333333333336	73.33333333333333	80.95238095238095	93.75	88.23529411764706	82.3529411764706	90.47619047619048	87.5	94.73684210526316	94.44444444444444	88.23529411764706	89.47368421052632	93.75	91.66666666666667	81.81818181818181	100	70	88.88888888888889	77.77777777777777	100	86.66666666666667	100	71.42857142857143	80.95238095238095
85.18518518518519	100	60	88.88888888888889	82.6086956521739	93.10344827586206	80	80	50	27.77777777777778	73.33333333333333	44.44444444444444	57.89473684210526	58.333333333333336	58.8235294117647	50	85.71428571428571	89.47368421052632	88.23529411764706	94.73684210526316	57.142857142857146	85.71428571428571	100	96	38.095238095238095	81.25	83.33333333333333	43.75	90
92.3076923076923	94.44444444444444	100	100	100	88.23529411764706	100	100	83.33333333333333	95	96.15384615384616	100	52.63157894736842	44.44444444444444	52.94117647058823	33.333333333333336	81.25	85.71428571428571	81.81818181818181	50	40	80	43.75	100	95.23809523809524	81.81818181818181	92.3076923076923	100	92.85714285714286
65.78947368421052	51.282051282051285	42.30769230769231	66.66666666666667	70.37037037037037	37.5	48.717948717948715	67.44186046511628	43.75	88.88888888888889	88.88888888888889	69.23076923076923	75.86206896551724	66.66666666666667	73.52941176470588	96.875	100	46.34146341463415	42.857142857142854	70.37037037037037	96	58.333333333333336	96.15384615384616	96.55172413793103	70.96774193548387	72.72727272727273	92.85714285714286	91.42857142857143	93.10344827586206
45.45454545454545	69.56521739130434	57.89473684210526	62.5	84.61538461538461	42.10526315789474	72.72727272727273	74.07407407407408	93.75	93.75	100	100	100	100	100	100	100	100	92.85714285714286	94.44444444444444	100	80	84.61538461538461	86.66666666666667	100	100	72.72727272727273	91.66666666666667	100
66.66666666666667	68	60	40	64.70588235294117	76.19047619047619	66.66666666666667	58.8235294117647	45	35	64.28571428571429	22.727272727272727	30.76923076923077	42.10526315789474	46.15384615384615	66.66666666666667	58.333333333333336	42.857142857142854	45.45454545454545	33.333333333333336	18.181818181818183	53.333333333333336	38.46153846153846	20	22.22222222222222	60	38.46153846153846	16.666666666666668	50
52.94117647058823	42.857142857142854	65.21739130434783	37.5	93.33333333333333	32	70	63.63636363636363	94.44444444444444	81.81818181818181	85.71428571428571	91.66666666666667	87.5	85.71428571428571	92.85714285714286	100	90	84.61538461538461	75	57.142857142857146	100	83.33333333333333	80	75	76.47058823529412	93.75	66.66666666666667	88	77.77777777777777
42.857142857142854	56.89655172413793	55.172413793103445	48	43.75	33.333333333333336	57.142857142857146	51.851851851851855	80	71.42857142857143	55	68.18181818181819	55.55555555555556	68.75	75	81.25	77.27272727272727	72	66.66666666666667	85.71428571428571	75	80.95238095238095	72.41379310344827	72.72727272727273	90	42.30769230769231	44.44444444444444	45.945945945945944	70.83333333333333
84.84848484848484	78.26086956521739	69.23076923076923	80.76923076923077	96	87.5	48.275862068965516	74.35897435897436	53.84615384615385	61.76470588235294	50	60	35.714285714285715	57.89473684210526	47.36842105263158	34.375	45	37.77777777777778	62.5	47.05882352941177	50	64.70588235294117	61.53846153846154	55.88235294117647	47.5	57.142857142857146	55.55555555555556	59.57446808510638	54.285714285714285
77.27272727272727	78.37837837837837	76.92307692307692	94.11764705882354	88.46153846153847	57.142857142857146	89.47368421052632	92	88	72.22222222222223	70	88	76	86.36363636363636	80	68	82.6086956521739	64.70588235294117	93.75	94.73684210526316	82.3529411764706	60	68	63.333333333333336	66.66666666666667	55.55555555555556	50	57.69230769230769	44.44444444444444
49.20634920634921	63.07692307692308	66.66666666666667	57.89473684210526	58.62068965517241	51.94805194805195	44.680851063829785	65.15151515151516	46.05263157894737	38.666666666666664	13.157894736842104	43.66197183098591	27.272727272727273	47.72727272727273	37.5	42.857142857142854	31.08108108108108	25.806451612903224	40.32258064516129	35.483870967741936	23.333333333333332	28.30188679245283	22.727272727272727	48.333333333333336	46.34146341463415	14.634146341463415	27.272727272727273	50	39.62264150943396
57.142857142857146	74.07407407407408	55	75	73.6842105263158	28.571428571428573	68.75	82.6086956521739	94.73684210526316	84.21052631578948	91.66666666666667	100	88.23529411764706	100	100	86.66666666666667	73.6842105263158	91.66666666666667	62.5	75	87.5	80	92.85714285714286	100	88.88888888888889	76.92307692307692	100	93.75	90.9090909090909
60.78431372549019	68.42105263157895	51.06382978723404	64	75.67567567567568	46.666666666666664	62.22222222222222	68.57142857142857	98.11320754716981	86.27450980392157	78.57142857142857	84.31372549019608	84.84848484848484	100	86.11111111111111	80.76923076923077	78.78787878787878	78.78787878787878	94.11764705882354	46.15384615384615	90.3225806451613	73.91304347826087	67.44186046511628	88.37209302325581	88.88888888888889	87.09677419354838	63.63636363636363	72.09302325581395	63.63636363636363
51.76470588235294	54.3859649122807	66.12903225806451	45.45454545454545	50.79365079365079	65	68.96551724137932	43.75	29.23076923076923	23.423423423423422	36.70886075949367	10	70.37037037037037	21.27659574468085	3.8461538461538463	55.10204081632653	20	0	31.25	56.52173913043478	28	36.170212765957444	50.74626865671642	22.093023255813954	11.864406779661017	47.540983606557376	42.22222222222222	21.568627450980394	26.19047619047619
40	45.09803921568628	30.555555555555557	41.935483870967744	52.083333333333336	42.857142857142854	47.72727272727273	53.7037037037037	36.53846153846154	29.577464788732396	32	28.767123287671232	17.94871794871795	24.137931034482758	16.27906976744186	23.91304347826087	22.641509433962263	18.367346938775512	8.474576271186441	27.77777777777778	25.58139534883721	3.3333333333333335	26.470588235294116	31.666666666666668	37.83783783783784	18.51851851851852	24.137931034482758	38.63636363636363	28.94736842105263
84.61538461538461	90.47619047619048	90.9090909090909	100	100	94.11764705882354	93.75	92.3076923076923	94.11764705882354	100	100	50	40	100	72.72727272727273	90.9090909090909	41.666666666666664	0	41.666666666666664	94.44444444444444	88.88888888888889	45.45454545454545	100	38.888888888888886	75	57.142857142857146	90.9090909090909	66.66666666666667	22.22222222222222
51.351351351351354	52.17391304347826	67.1875	47.36842105263158	43.54838709677419	56.25	39.34426229508197	41.666666666666664	13.043478260869565	8.108108108108109	35.82089552238806	8.536585365853659	27.941176470588236	21.666666666666668	16.438356164383563	50.90909090909091	48.93617021276596	7.228915662650603	18.91891891891892	31.11111111111111	19.29824561403509	21.666666666666668	28	12.307692307692308	3.1746031746031744	28.571428571428573	45.90163934426229	17.647058823529413	17.333333333333332
88.46153846153847	74.19354838709677	82.14285714285714	81.81818181818181	65.625	91.66666666666667	73.91304347826087	82.3529411764706	54.054054054054056	52.38095238095238	51.42857142857143	60	40.90909090909091	80.76923076923077	48.648648648648646	50	75	59.523809523809526	25	46.15384615384615	63.829787234042556	70.27027027027027	58.62068965517241	50	66.66666666666667	72.72727272727273	72.72727272727273	43.18181818181818	33.333333333333336
49.01960784313726	57.142857142857146	60	76.92307692307692	65.38461538461539	37.2093023255814	77.27272727272727	57.57575757575758	82.75862068965517	79.3103448275862	89.28571428571429	84.61538461538461	86.66666666666667	86.36363636363636	78.26086956521739	84.61538461538461	95.83333333333333	66.66666666666667	88.23529411764706	68	70	66.66666666666667	71.42857142857143	83.33333333333333	76.47058823529412	70.83333333333333	76.47058823529412	80.76923076923077	66.66666666666667
78.94736842105263	66.66666666666667	70.83333333333333	48.148148148148145	51.42857142857143	59.32203389830509	68.75	63.492063492063494	81.08108108108108	71.05263157894737	50	53.65853658536585	25	41.1764705882353	24.242424242424242	31.818181818181817	48.648648648648646	60.526315789473685	64.28571428571429	66.66666666666667	83.33333333333333	50	0	25	50	30	31.03448275862069	22.22222222222222	38.70967741935484
84.61538461538461	60	92.3076923076923	60	76.92307692307692	90	82.6086956521739	81.81818181818181	75	63.63636363636363	71.42857142857143	100	58.333333333333336	75	62.5	61.53846153846154	90	83.33333333333333	20	66.66666666666667	61.53846153846154	80	66.66666666666667	30	57.142857142857146	53.84615384615385	37.5	30	42.857142857142854
57.89473684210526	60.78431372549019	68.96551724137932	62.96296296296296	42.857142857142854	46.42857142857143	53.333333333333336	67.3076923076923	36.8421052631579	50	47.916666666666664	37.3134328358209	47.27272727272727	92.85714285714286	40	42.30769230769231	32.30769230769231	28.125	35.59322033898305	24.390243902439025	22.727272727272727	25.925925925925927	36.58536585365854	50	33.333333333333336	37.254901960784316	88.88888888888889	52.94117647058823	35.714285714285715
57.142857142857146	61.111111111111114	15.384615384615385	28.571428571428573	46.666666666666664	45	46.666666666666664	58.8235294117647	76.47058823529412	70.83333333333333	86.66666666666667	80	88.88888888888889	55.55555555555556	75	71.42857142857143	66.66666666666667	88.88888888888889	55.55555555555556	80	77.77777777777777	50	50	50	90	42.857142857142854	50	37.5	71.42857142857143
52.63157894736842	76	37.5	60	61.904761904761905	47.82608695652174	85	57.142857142857146	90.47619047619048	85.71428571428571	92.3076923076923	95.65217391304348	85.71428571428571	96.66666666666667	71.42857142857143	100	73.07692307692308	93.33333333333333	66.66666666666667	78.94736842105263	81.25	83.33333333333333	72.22222222222223	76.19047619047619	84.61538461538461	72.72727272727273	88.88888888888889	78.57142857142857	52.63157894736842
51.351351351351354	42.857142857142854	47.61904761904762	15.384615384615385	53.333333333333336	45.45454545454545	40	38.23529411764706	13.513513513513514	5.405405405405405	63.888888888888886	18.91891891891892	27.77777777777778	36.36363636363637	2.7777777777777777	32.142857142857146	26.08695652173913	5.2631578947368425	28.571428571428573	58.8235294117647	35.294117647058826	27.272727272727273	18.181818181818183	16.129032258064516	5.555555555555555	9.090909090909092	14.285714285714286	11.11111111111111	17.391304347826086
38.775510204081634	45.23809523809524	49.36708860759494	36.25	39.784946236559136	54.21686746987952	35.714285714285715	29.62962962962963	11.627906976744185	18.012422360248447	40.69767441860465	4.6875	43.61702127659574	20	14.15929203539823	35.294117647058826	22.22222222222222	16.666666666666668	17.56756756756757	20	10.784313725490197	29.11392405063291	37.66233766233766	9.574468085106384	9.433962264150944	16.153846153846153	24.691358024691358	9.345794392523365	16.19047619047619
50	48	43.75	68.75	57.142857142857146	36.8421052631579	50	47.61904761904762	80	80	88.23529411764706	90	87.5	58.333333333333336	60	77.77777777777777	76.92307692307692	81.25	66.66666666666667	87.5	70	50	50	48.148148148148145	85.71428571428571	60	80	35.294117647058826	75
79.3103448275862	77.77777777777777	66.66666666666667	68.18181818181819	63.888888888888886	60.46511627906977	66.66666666666667	69.44444444444444	58.53658536585366	55.319148936170215	43.47826086956522	40.54054054054054	68.18181818181819	58.8235294117647	33.333333333333336	50	60.60606060606061	50	42.857142857142854	63.888888888888886	72.22222222222223	80	28.571428571428573	54.83870967741935	21.428571428571427	42.857142857142854	36.36363636363637	55	18.181818181818183
100	81.25	80	80	90	81.25	78.37837837837837	81.25	66.66666666666667	68.75	72	73.33333333333333	79.16666666666667	76.19047619047619	52.38095238095238	85.71428571428571	84.61538461538461	65	66.66666666666667	66.66666666666667	60.869565217391305	73.6842105263158	87.23404255319149	27.77777777777778	52.77777777777778	72.22222222222223	78.94736842105263	60	45.45454545454545
81.13207547169812	63.265306122448976	76.78571428571429	69.11764705882354	67.6470588235294	71.60493827160494	76	74.66666666666667	62.19512195121951	68.04123711340206	56.25	55.88235294117647	50	67.5	57.95454545454545	49.25373134328358	65.51724137931035	28.94736842105263	47.36842105263158	44.18604651162791	46.15384615384615	57.5	52.63157894736842	70.2127659574468	49.42528735632184	61.904761904761905	61.904761904761905	42.10526315789474	63.1578947368421
34.48275862068966	52.94117647058823	69.01408450704226	60	44.89795918367347	59.57446808510638	56.666666666666664	55.76923076923077	24.63768115942029	8.620689655172415	46.15384615384615	26.53061224489796	34.54545454545455	34.375	22.727272727272727	39.0625	31.03448275862069	32.142857142857146	35.714285714285715	52.17391304347826	17.105263157894736	48.717948717948715	36.25	10.714285714285714	18.29268292682927	24.63768115942029	45.348837209302324	17.647058823529413	38.23529411764706
65	60	55	41.666666666666664	47.05882352941177	53.84615384615385	45.45454545454545	47.05882352941177	28.571428571428573	21.428571428571427	8.333333333333334	26.666666666666668	18.181818181818183	41.666666666666664	0	33.333333333333336	41.1764705882353	20	0	18.181818181818183	33.333333333333336	31.25	50	36.36363636363637	22.22222222222222	27.77777777777778	50	29.41176470588235	12.5
66.66666666666667	62.666666666666664	65	55.04587155963303	78.70370370370371	66.85714285714286	62.5	63	34.36123348017621	36.27906976744186	42.073170731707314	24.875621890547265	44.067796610169495	44.44444444444444	43.47826086956522	39.69465648854962	58.490566037735846	20.918367346938776	47.45762711864407	40.816326530612244	33.333333333333336	50	49.61832061068702	53.64238410596027	39.25925925925926	42.5	35	52.985074626865675	43.87755102040816
75.67567567567568	65.9090909090909	35.714285714285715	59.25925925925926	53.57142857142857	71.42857142857143	56.09756097560975	25	68.29268292682927	44.827586206896555	52.94117647058823	18.51851851851852	81.81818181818181	45.833333333333336	76.92307692307692	54.83870967741935	77.27272727272727	73.33333333333333	19.23076923076923	29.41176470588235	12.903225806451612	44	47.05882352941177	20.833333333333332	20	29.41176470588235	21.05263157894737	30	39.130434782608695
52.27272727272727	64.1025641025641	91.30434782608695	56.666666666666664	71.7948717948718	55.55555555555556	53.125	57.57575757575758	20.58823529411765	17.24137931034483	30.76923076923077	27.77777777777778	50	35.294117647058826	46.666666666666664	45.16129032258065	62.16216216216216	36	53.125	66.66666666666667	66.66666666666667	57.142857142857146	32	29.26829268292683	22.727272727272727	20	57.69230769230769	13.333333333333334	46.15384615384615
62.637362637362635	67.05202312138728	80.48780487804878	50.617283950617285	82.05128205128206	82.56880733944953	67.47967479674797	66.3716814159292	29.09090909090909	46.666666666666664	55.55555555555556	32.075471698113205	67.2	63.63636363636363	60.256410256410255	63.80952380952381	78.43137254901961	38.04347826086956	39.285714285714285	50.76923076923077	41.77215189873418	64.15094339622641	51.94805194805195	34.05797101449275	34.32835820895522	61.666666666666664	55.55555555555556	44.329896907216494	34.4
71.42857142857143	73.52941176470588	75	63.1578947368421	69.56521739130434	61.53846153846154	58.333333333333336	75	36	33.333333333333336	71.42857142857143	20.689655172413794	52.17391304347826	40	57.142857142857146	72.72727272727273	60.869565217391305	25	55.55555555555556	50	37.5	47.36842105263158	0	34.61538461538461	17.391304347826086	53.333333333333336	63.63636363636363	52.38095238095238	44.827586206896555
70.27027027027027	64	70.73170731707317	54.54545454545455	78.125	63.829787234042556	59.09090909090909	36.8421052631579	89.1891891891892	72.72727272727273	97.14285714285714	74.28571428571429	70.58823529411765	87.5	100	95.83333333333333	83.33333333333333	84.21052631578948	100	97.67441860465117	96.55172413793103	87.5	88.88888888888889	91.30434782608695	93.93939393939394	68.42105263157895	73.6842105263158	96.42857142857143	89.28571428571429
27.097396335583415	28.273561301084236	26.408839779005525	24.409448818897637	28.615863141524105	30.93525179856115	28.352941176470587	33.0739299610895	23.63405336721728	32.146957520091846	26.605504587155963	29.460093896713616	28.236914600550964	25.54913294797688	64.15094339622641	55.223880597014926	23.961661341853034	26.425339366515836	25.58139534883721	25.059101654846337	64.58333333333333	48.75	69.1358024691358	78.78787878787878	55.294117647058826	71.08433734939759	65.78947368421052	63.80952380952381	39.285714285714285
16.666666666666668	41.42857142857143	40.816326530612244	43.75	53.333333333333336	57.142857142857146	22.857142857142858	34.78260869565217	10	16.304347826086957	10.4	14.285714285714286	16.666666666666668	17.073170731707318	23.943661971830984	10.526315789473685	29.26829268292683	8.641975308641975	29.72972972972973	38.70967741935484	17.647058823529413	26.923076923076923	24.56140350877193	25.862068965517242	17.54385964912281	41.86046511627907	43.47826086956522	13.043478260869565	16
75	84.05797101449275	73.6842105263158	75.75757575757575	79.59183673469387	80	90.41095890410959	67.3076923076923	38.57142857142857	54.11764705882353	67.10526315789474	51.666666666666664	47.916666666666664	40	54.929577464788736	80.43478260869566	45.45454545454545	44.5945945945946	47.82608695652174	53.7037037037037	56.81818181818182	52.27272727272727	59.523809523809526	60	47.36842105263158	51.92307692307692	64.1025641025641	59.64912280701754	40.54054054054054
29.820627802690584	38.40909090909091	27.1889400921659	47.038327526132406	65.40880503144655	30.279503105590063	24.61005199306759	36.43122676579926	30.74433656957929	43.497757847533634	65.71091908876669	61.30653266331658	78.42031029619181	49.224806201550386	70.13888888888889	74.67248908296943	61.8705035971223	47.59898904802022	74.93261455525607	48.333333333333336	47.340425531914896	69.6078431372549	69.28838951310861	68.22916666666667	30.578512396694215	33.035714285714285	74.10714285714286	21.45748987854251	44.71299093655589
54.166666666666664	51.282051282051285	65.51724137931035	66.66666666666667	65	46.15384615384615	52	53.125	52	54.54545454545455	88	73.6842105263158	72.41379310344827	50	100	91.66666666666667	90.9090909090909	71.42857142857143	81.25	89.47368421052632	100	66.66666666666667	85.71428571428571	58.8235294117647	58.333333333333336	63.63636363636363	55.55555555555556	38.46153846153846	58.333333333333336
48.78048780487805	61.76470588235294	57.142857142857146	60	48.57142857142857	72.22222222222223	59.523809523809526	65.85365853658537	26.08695652173913	14.285714285714286	72.22222222222223	45.45454545454545	56.25	52.63157894736842	11.11111111111111	44.44444444444444	66.66666666666667	21.73913043478261	22.22222222222222	27.272727272727273	33.333333333333336	66.66666666666667	27.77777777777778	27.272727272727273	20	56.52173913043478	42.10526315789474	22.22222222222222	18.51851851851852
72.72727272727273	91.30434782608695	88.88888888888889	52.27272727272727	97.77777777777777	90.9090909090909	76.92307692307692	79.16666666666667	37.5	52.17391304347826	67.74193548387096	22.727272727272727	51.515151515151516	54.166666666666664	64.70588235294117	50	62.96296296296296	33.333333333333336	36.36363636363637	75	20.512820512820515	78.78787878787878	55.26315789473684	67.24137931034483	47.82608695652174	33.333333333333336	62.5	33.333333333333336	47.72727272727273
44.44444444444444	59.25925925925926	73.6842105263158	42.857142857142854	52.17391304347826	63.333333333333336	57.142857142857146	63.63636363636363	71.42857142857143	82.14285714285714	69.23076923076923	70.96774193548387	81.48148148148148	80	70	90	82.6086956521739	79.16666666666667	87.5	54.54545454545455	60	85.18518518518519	72.22222222222223	79.48717948717949	86.95652173913044	85.71428571428571	83.33333333333333	91.30434782608695	85.18518518518519
84.61538461538461	81.25	100	76.47058823529412	58.333333333333336	57.142857142857146	64.70588235294117	64.70588235294117	0	94.11764705882354	64.28571428571429	50	0	88.23529411764706	37.5	37.5	100	88.88888888888889	66.66666666666667	50	0	60	36.36363636363637	36.8421052631579	38.888888888888886	0	53.84615384615385	21.05263157894737	40
100	90	90.9090909090909	81.81818181818181	100	86.95652173913044	92.85714285714286	94.73684210526316	84.61538461538461	100	64.28571428571429	89.47368421052632	38.46153846153846	83.33333333333333	100	53.333333333333336	64.70588235294117	72.72727272727273	66.66666666666667	55.55555555555556	50	58.333333333333336	77.77777777777777	100	100	85.71428571428571	86.66666666666667	76.47058823529412	100
54.54545454545455	30.76923076923077	43.75	0	6.25	50	43.75	0	36.36363636363637	45	0	33.333333333333336	58.333333333333336	0	0	0	0	0	0	0	0	0	0	0	0	50	50	33.333333333333336	62.5
42.71844660194175	35.632183908045974	58.333333333333336	47.5	53.65853658536585	35.922330097087375	38.94736842105263	42.45283018867924	20.2020202020202	10	41	34.11764705882353	28.181818181818183	37.28813559322034	18.181818181818183	19.463087248322147	19.81132075471698	7.092198581560283	37.735849056603776	10.989010989010989	18.867924528301888	26.08695652173913	23.711340206185568	22.04724409448819	9.523809523809524	21.73913043478261	29.357798165137616	24.8	27.45098039215686
62.857142857142854	33.333333333333336	74.07407407407408	44.44444444444444	47.36842105263158	53.48837209302326	28.88888888888889	31.818181818181817	22.857142857142858	24.324324324324323	21.05263157894737	10.526315789473685	20.833333333333332	16.666666666666668	11.428571428571429	33.333333333333336	34.09090909090909	16.129032258064516	27.586206896551722	14.285714285714286	20.689655172413794	33.333333333333336	29.72972972972973	26.666666666666668	0	27.027027027027028	37.5	10.81081081081081	16.216216216216218
65.85365853658537	68.75	50	77.77777777777777	77.41935483870968	61.904761904761905	69.6969696969697	64.28571428571429	93.33333333333333	94.87179487179488	90.47619047619048	100	100	84.21052631578948	83.33333333333333	84.61538461538461	70	91.30434782608695	82.3529411764706	86.95652173913044	100	80	80	93.33333333333333	95.23809523809524	90	84.61538461538461	78.26086956521739	90.47619047619048
53.84615384615385	47.36842105263158	22.22222222222222	52.38095238095238	53.84615384615385	41.1764705882353	39.39393939393939	48.275862068965516	67.74193548387096	80.64516129032258	71.42857142857143	86.95652173913044	91.30434782608695	50	69.56521739130434	64.28571428571429	77.77777777777777	78.57142857142857	85.71428571428571	59.25925925925926	66.66666666666667	66.66666666666667	84.61538461538461	57.142857142857146	91.66666666666667	65.21739130434783	36.36363636363637	80.95238095238095	62.96296296296296
56.25	41.935483870967744	40	50	56	48.78048780487805	45	61.904761904761905	0	15.384615384615385	43.75	11.11111111111111	43.333333333333336	41.37931034482759	13.043478260869565	50	48.275862068965516	8.571428571428571	41.935483870967744	28	13.793103448275861	44.44444444444444	43.24324324324324	25	24.324324324324323	20	35	20	21.951219512195124
50.588235294117645	69.29824561403508	72.85714285714286	55.88235294117647	84.41558441558442	65.88235294117646	63.75	68.14159292035399	56	51.12781954887218	70.23809523809524	42.68292682926829	58.62068965517241	55.714285714285715	50	49.31506849315068	44.44444444444444	38.541666666666664	34.146341463414636	11.764705882352942	38.983050847457626	58.333333333333336	36.734693877551024	62.37623762376238	58.208955223880594	48.38709677419355	53.94736842105263	50	53.246753246753244
63.829787234042556	58.333333333333336	71.42857142857143	51.724137931034484	50	57.333333333333336	48.97959183673469	55.38461538461539	19.148936170212767	22.388059701492537	40	34.04255319148936	39.473684210526315	29.09090909090909	31.818181818181817	4.444444444444445	32.5	28.26086956521739	22	27.083333333333332	35.714285714285715	18.75	28.571428571428573	24.489795918367346	13.157894736842104	29.41176470588235	40.625	34.04255319148936	44
38.095238095238095	46.15384615384615	30	52.63157894736842	73.33333333333333	47.05882352941177	27.272727272727273	38.888888888888886	85.71428571428571	72.72727272727273	55.55555555555556	90	92.85714285714286	78.57142857142857	66.66666666666667	61.53846153846154	66.66666666666667	71.42857142857143	83.33333333333333	87.5	76.92307692307692	75	84.61538461538461	71.42857142857143	75	73.33333333333333	66.66666666666667	33.333333333333336	73.33333333333333
91.66666666666667	67.34693877551021	87.17948717948718	82.14285714285714	63.888888888888886	73.80952380952381	67.56756756756756	75.75757575757575	71.42857142857143	50	58.62068965517241	53.84615384615385	61.904761904761905	68.75	92.5925925925926	91.89189189189189	27.77777777777778	91.66666666666667	86.66666666666667	70.37037037037037	65.51724137931035	50	78.125	41.02564102564103	40	36	52.17391304347826	62.5	64.70588235294117
52.63157894736842	54.54545454545455	33.333333333333336	53.84615384615385	84	62.5	66.66666666666667	52.63157894736842	96	84.21052631578948	72.22222222222223	94.73684210526316	83.33333333333333	86.66666666666667	85.71428571428571	100	93.33333333333333	81.25	91.66666666666667	75	52.38095238095238	76.92307692307692	57.89473684210526	53.333333333333336	90.9090909090909	75	70	68.75	70.58823529411765
84.21052631578948	74.4186046511628	72.22222222222223	82.14285714285714	81.57894736842105	74.19354838709677	65.625	72.5	65.11627906976744	56.666666666666664	55.55555555555556	32	38.095238095238095	31.25	46.666666666666664	60.869565217391305	59.375	68.75	64.28571428571429	66.66666666666667	54.54545454545455	63.63636363636363	70.83333333333333	61.702127659574465	69.56521739130434	85.71428571428571	50	64.28571428571429	60.869565217391305
94.8051948051948	92.3076923076923	66.66666666666667	97.72727272727273	90.36144578313252	91.25	78.26086956521739	56.06060606060606	57.971014492753625	19.11764705882353	85.91549295774648	58.73015873015873	28.205128205128204	88.23529411764706	56.25	95.1219512195122	61.666666666666664	25.925925925925927	17.073170731707318	12.962962962962964	51.42857142857143	48.648648648648646	53.06122448979592	72.22222222222223	90.38461538461539	56.52173913043478	96.29629629629629	18.96551724137931	58.53658536585366
96.42857142857143	97.01492537313433	74.46808510638297	84.61538461538461	86.66666666666667	97.1830985915493	95	81.25	70.49180327868852	59.42028985507246	90.19607843137256	75.43859649122807	50	97.14285714285714	85.71428571428571	100	74.07407407407408	58.064516129032256	65.21739130434783	44.18604651162791	70.73170731707317	59.375	66.66666666666667	81.35593220338983	90	81.48148148148148	90.9090909090909	60.416666666666664	77.35849056603773
59.45945945945946	46.03174603174603	46.15384615384615	35.13513513513514	56.75675675675676	75	47.72727272727273	65	28.571428571428573	37.9746835443038	57.142857142857146	21.311475409836067	26.666666666666668	25	17.94871794871795	62.5	42.30769230769231	22.641509433962263	41.935483870967744	60	47.05882352941177	56.666666666666664	36.8421052631579	21.59090909090909	18.46153846153846	40.42553191489362	44.73684210526316	12.244897959183673	20.833333333333332
95.83333333333333	96.29629629629629	100	100	100	100	94.44444444444444	92.3076923076923	100	95.45454545454545	100	96.42857142857143	100	85.71428571428571	33.333333333333336	100	80	77.77777777777777	94.73684210526316	47.36842105263158	90	100	93.75	47.61904761904762	100	44.44444444444444	91.66666666666667	43.75	68.42105263157895
29.545454545454547	48.275862068965516	38.46153846153846	52.5	43.47826086956522	44.44444444444444	44.73684210526316	47.45762711864407	45.45454545454545	42.10526315789474	43.07692307692308	35.483870967741936	36.666666666666664	50	86.66666666666667	66.66666666666667	43.58974358974359	46.2962962962963	51.21951219512195	60	90	57.142857142857146	80	63.63636363636363	80	90	100	80	100
28.900255754475705	48.37310195227766	38.23529411764706	39.50177935943061	38.04347826086956	39.8406374501992	31.742243436754176	32.398753894081	39.892183288409704	42.17171717171717	30.178571428571427	45.714285714285715	41.77897574123989	32.758620689655174	71.21212121212122	70.58823529411765	34.80392156862745	41.527446300715994	28.40909090909091	38.3177570093458	73.03370786516854	56.09756097560975	67.0886075949367	76.40449438202248	62.83185840707964	53.398058252427184	60.97560975609756	66.92307692307692	53.225806451612904
39.40886699507389	40	39.401496259351624	36.89320388349515	35.380116959064324	48.029556650246306	39.78947368421053	46.34146341463415	41.77897574123989	51.252847380410024	41.16847826086956	50.38961038961039	45.73991031390135	37.244897959183675	67.17948717948718	58.22784810126582	46.9601677148847	45.030425963488845	38.46153846153846	43.09927360774818	70.46979865771812	61.53846153846154	60.8974358974359	72.97297297297297	63.559322033898304	67.75956284153006	59.67741935483871	67.8714859437751	65.27777777777777
54.54545454545455	32.04868154158215	35.59168925022583	40.310077519379846	47.674418604651166	43.813131313131315	27.69922879177378	52.19206680584551	44.44444444444444	47.0959595959596	39.13480885311871	60.07751937984496	41.59021406727829	36.0136869118905	69.23076923076923	54.205607476635514	51.52284263959391	38.391376451077946	50.80213903743316	37.457817772778405	66.66666666666667	56.45161290322581	66.25	66.80161943319838	64.0495867768595	66.44295302013423	53.205128205128204	63.54679802955665	72.90322580645162
32.9646017699115	28.114285714285714	35.294117647058826	33.15217391304348	47.427293064876956	31.84931506849315	23.979591836734695	36.69527896995708	30.89430894308943	39.73063973063973	32.859399684044234	38.63636363636363	32.52336448598131	27.625570776255707	72.17391304347827	59.5959595959596	37.437185929648244	32.51748251748252	40.16064257028113	30.598669623059866	55.12820512820513	57.142857142857146	74.15730337078652	56.25	66.93548387096774	59.43396226415094	58.035714285714285	68.18181818181819	73.10924369747899
21.85430463576159	27.096774193548388	29.807692307692307	22.80701754385965	32.407407407407405	20.555555555555557	20.422535211267604	38.53211009174312	33.333333333333336	24.369747899159663	14.457831325301205	43.43434343434343	24.63768115942029	46.875	55.172413793103445	76.19047619047619	12.5	38.18181818181818	20.512820512820515	31.57894736842105	55.26315789473684	57.142857142857146	52	60	53.65853658536585	64.28571428571429	41.935483870967744	69.6969696969697	50
45.51724137931034	48.275862068965516	46.25	46.15384615384615	51.5625	58.18181818181818	52.577319587628864	38.46153846153846	48.38709677419355	60.13986013986014	35.56701030927835	57.638888888888886	61.44578313253012	58.62068965517241	80.59701492537313	75.3623188405797	48.369565217391305	52.10084033613445	47.95918367346939	43.24324324324324	81.13207547169812	67.79661016949153	84.90566037735849	77.02702702702703	75.86206896551724	68.85245901639344	73.13432835820896	71.21212121212122	80
30.927835051546392	12	28.395061728395063	32.20338983050848	11.688311688311689	32.142857142857146	36.70886075949367	31.147540983606557	34.09090909090909	35.36585365853659	35.80246913580247	46.15384615384615	34.666666666666664	32.25806451612903	58.8235294117647	44.18604651162791	34.883720930232556	33.8235294117647	43.421052631578945	30.232558139534884	51.61290322580645	50	62.96296296296296	62.5	52.77777777777778	41.1764705882353	56.25	47.82608695652174	75
30.95695902972933	34.2320776111881	30.33515731874145	30.51486906347093	32.56161314413742	30.809761508596782	28.459320948110186	31.599479843953187	31.918323481998925	34.17190775681342	30.357389264523253	31.50439304285458	33.1981981981982	33.3074292819397	83.92857142857143	53.03030303030303	33.283604356258394	33.75991097510085	32.10645526613816	33.189940436796824	77.14285714285714	71.7948717948718	51.44927536231884	60.273972602739725	72.4770642201835	64.94845360824742	76.59574468085107	51.470588235294116	54.48275862068966
46.875	52.0746887966805	51.47540983606557	54.476190476190474	55.319148936170215	55.29595015576324	44.86652977412731	51.61290322580645	55.66860465116279	56.980703745743476	46.829268292682926	53.40909090909091	61.586638830897705	55.374149659863946	79.62962962962963	56.60377358490566	48.21705426356589	52.82426778242678	46.15384615384615	49.01960784313726	80.95238095238095	68.96551724137932	63.63636363636363	77.38095238095238	69.11764705882354	77.41935483870968	75	80.76923076923077	83.33333333333333
45.586808923375365	45.62982005141388	41.24513618677043	43.82239382239382	44.3952802359882	43.075453677172874	38.09024134312697	43.09623430962343	45.46413502109704	50.49800796812749	37.61006289308176	44.54887218045113	47.504621072088725	42.21165279429251	66.66666666666667	77.77777777777777	45.77067669172932	43.6036036036036	45.10086455331412	43.613348676639816	86.95652173913044	77.77777777777777	51.851851851851855	64.61538461538461	81.81818181818181	85.71428571428571	73.6842105263158	76.19047619047619	75
27.53911100074497	28.986144710798328	28.421721181327406	26.485260770975056	27.214953271028037	29.890870375299443	23.554401699315555	25.31017369727047	31.381329658973474	30.298949636412605	29.214015151515152	29.516397998888273	32.64440911499735	26.899849018621037	86.17021276595744	72.22222222222223	28.86783942264321	31.220095693779903	26.42660970399756	27.87046123650638	82.3529411764706	88.52459016393442	54.54545454545455	66.66666666666667	78.57142857142857	76.28865979381443	62.16216216216216	77.5	71.42857142857143
52.45283018867924	48.283261802575105	48.739495798319325	52.132701421800945	50	52.6530612244898	50	44.866920152091254	52.51798561151079	51.41843971631206	37.83132530120482	66.33663366336634	63.22314049586777	42.52336448598131	66.3716814159292	62.06896551724138	46.263345195729535	51.590106007067135	33.771929824561404	50	70.43478260869566	84.31372549019608	67.24137931034483	79.03225806451613	68.38235294117646	79.03225806451613	76.8	70	82.22222222222223
38.23529411764706	40.74074074074074	45.45454545454545	53.125	38.46153846153846	42.42424242424242	51.16279069767442	40.90909090909091	65.51724137931035	45	65	84.21052631578948	100	63.1578947368421	45	95	66.66666666666667	100	62.5	50	57.89473684210526	88.23529411764706	75	38.095238095238095	84.61538461538461	22.22222222222222	83.33333333333333	70	10
94.73684210526316	96.29629629629629	92.3076923076923	100	70	95.65217391304348	94.28571428571429	75.75757575757575	50	50	0	40	57.142857142857146	35	66.66666666666667	93.75	90	81.81818181818181	76.19047619047619	80	59.25925925925926	93.33333333333333	77.27272727272727	94.44444444444444	93.54838709677419	52.38095238095238	90.47619047619048	61.904761904761905	77.77777777777777
57.142857142857146	40	60	57.142857142857146	76.92307692307692	35.714285714285715	61.904761904761905	60	86.66666666666667	70	77.77777777777777	80	87.5	70	92.85714285714286	100	46.666666666666664	86.66666666666667	75	66.66666666666667	90.9090909090909	78.57142857142857	81.25	62.5	88.88888888888889	82.6086956521739	50	63.63636363636363	75
82.75862068965517	73.17073170731707	68.96551724137932	55	77.77777777777777	80	36.36363636363637	76.47058823529412	46.15384615384615	35	30	35.714285714285715	38.70967741935484	61.53846153846154	48.83720930232558	42.42424242424242	55.55555555555556	71.42857142857143	36.36363636363637	60.869565217391305	68.18181818181819	35	60	65	68.75	81.48148148148148	57.89473684210526	73.07692307692308	62.5
40.310077519379846	49.46236559139785	42.622950819672134	31.9672131147541	42.06349206349206	54.940711462450594	40.229885057471265	55.376344086021504	4.166666666666667	2.7777777777777777	40	22.857142857142858	71.65354330708661	26.630434782608695	17.8343949044586	46.58385093167702	35.042735042735046	18.333333333333332	23.91304347826087	25.757575757575758	17.757009345794394	30.097087378640776	40.49586776859504	18.620689655172413	8.018867924528301	43.609022556390975	23.170731707317074	5.681818181818182	10.38961038961039
64.44444444444444	53.75	62.35294117647059	48.4375	63.888888888888886	57.94392523364486	60.283687943262414	45.033112582781456	29.104477611940297	22.75862068965517	49.074074074074076	13.114754098360656	60.833333333333336	38.8235294117647	25.179856115107913	51.80722891566265	47.61904761904762	5.042016806722689	24.691358024691358	42.3728813559322	34.146341463414636	43.037974683544306	53.48837209302326	25.641025641025642	18.11023622047244	47.76119402985075	40	23.275862068965516	27.272727272727273
65.71428571428571	75.86206896551724	55.55555555555556	79.16666666666667	85.71428571428571	63.63636363636363	69.56521739130434	87.87878787878788	97.5	100	100	100	100	92.85714285714286	100	100	85.71428571428571	100	85.71428571428571	88.23529411764706	100	80.95238095238095	100	97.29729729729729	88.88888888888889	77.77777777777777	78.57142857142857	84.61538461538461	83.33333333333333
60	52.38095238095238	61.111111111111114	63.63636363636363	45.945945945945944	60.60606060606061	58.333333333333336	62.16216216216216	37.5	57.142857142857146	54.166666666666664	32.142857142857146	75	47.36842105263158	22.22222222222222	66.66666666666667	55.172413793103445	40.54054054054054	64.28571428571429	55.172413793103445	66.66666666666667	42.857142857142854	72.22222222222223	19.23076923076923	27.77777777777778	55.55555555555556	35.714285714285715	23.529411764705884	36.36363636363637
36.8421052631579	20	45.45454545454545	66.66666666666667	55.55555555555556	46.666666666666664	50	46.15384615384615	89.47368421052632	61.904761904761905	85.71428571428571	75	92.85714285714286	90	100	64.28571428571429	77.77777777777777	41.666666666666664	77.77777777777777	50	72.72727272727273	64.70588235294117	33.333333333333336	41.666666666666664	57.142857142857146	50	55.55555555555556	100	61.53846153846154
0	0	0	0	0	0	0	0	46.15384615384615	38.888888888888886	20	0	0	0	0	0	41.1764705882353	55.55555555555556	25	5.555555555555555	42.857142857142854	70	0	0	0	5	42.857142857142854	0	0
81.62162162162163	73.80952380952381	77.41935483870968	63.41463414634146	86.23188405797102	77.30496453900709	62.903225806451616	71.71052631578948	79.45945945945945	76.12903225806451	50.79365079365079	46.59090909090909	34.234234234234236	66.94214876033058	72.91666666666667	43.93939393939394	35.82887700534759	77.58620689655173	66.36363636363636	45.57823129251701	49.57983193277311	51.111111111111114	48.69565217391305	84.39024390243902	74.76635514018692	65.78947368421052	72	57.861635220125784	70.33898305084746
52.94117647058823	52.63157894736842	23.076923076923077	30.76923076923077	40	52.63157894736842	16.666666666666668	45.45454545454545	75	60	62.5	71.42857142857143	70	50	80	88.88888888888889	44.44444444444444	50	56.25	57.142857142857146	57.142857142857146	40	77.77777777777777	59.25925925925926	53.333333333333336	45.45454545454545	38.888888888888886	57.89473684210526	77.77777777777777
64.28571428571429	62.5	75	81.81818181818181	63.63636363636363	61.53846153846154	64.28571428571429	50	90	89.28571428571429	78.57142857142857	75	87.5	100	85.71428571428571	63.63636363636363	90	92.3076923076923	73.33333333333333	85.71428571428571	77.77777777777777	100	100	88.23529411764706	93.33333333333333	100	100	88.88888888888889	100
39.53488372093023	47.05882352941177	37.142857142857146	45.714285714285715	26.470588235294116	53.57142857142857	28.571428571428573	31.11111111111111	64.28571428571429	33.333333333333336	40	39.473684210526315	39.285714285714285	70.96774193548387	53.84615384615385	56.25	78.78787878787878	63.1578947368421	81.81818181818181	54.83870967741935	52.94117647058823	54.54545454545455	88.88888888888889	51.21951219512195	50	57.142857142857146	57.89473684210526	50	50
71.42857142857143	82	91.42857142857143	87.5	82.3529411764706	79.16666666666667	82.85714285714286	90.625	66.66666666666667	89.74358974358974	61.904761904761905	86.66666666666667	63.63636363636363	75	38.095238095238095	65.625	88	67.85714285714286	65	90.47619047619048	60.869565217391305	60	62.5	16.666666666666668	36.8421052631579	51.42857142857143	41.935483870967744	84	81.81818181818181
100	70.2127659574468	67.56756756756756	60.714285714285715	73.33333333333333	50	71.7948717948718	50	41.935483870967744	36.111111111111114	90.47619047619048	86.66666666666667	85	60	67.74193548387096	86.95652173913044	92.3076923076923	74.4186046511628	92	77.77777777777777	92	34.61538461538461	90	95.34883720930233	92.5	87.5	94.73684210526316	94.28571428571429	88.88888888888889
45.55555555555556	44	63.96396396396396	32.25806451612903	45.945945945945944	67.58620689655173	53.333333333333336	50.467289719626166	23.853211009174313	22.727272727272727	52.985074626865675	22.55639097744361	59.47712418300654	39.285714285714285	23.62204724409449	46.666666666666664	39.63963963963964	14.814814814814815	15.217391304347826	43.07692307692308	33.333333333333336	53.608247422680414	39.31623931623932	16.822429906542055	14.285714285714286	37.755102040816325	34.31372549019608	18.867924528301888	18.309859154929576
38.57142857142857	32.35294117647059	28.571428571428573	21.428571428571427	23.076923076923077	39.50617283950617	45.833333333333336	35.55555555555556	2.34375	7.2368421052631575	35.65217391304348	3.1746031746031744	27.083333333333332	17.5	2.6548672566371683	34.375	18.072289156626507	1.834862385321101	4.123711340206185	15.151515151515152	16.25	16.666666666666668	14.285714285714286	10.714285714285714	3.1746031746031744	17.391304347826086	22.78481012658228	5.882352941176471	14.516129032258064
52	69.56521739130434	60.714285714285715	42.10526315789474	58.333333333333336	50	34.61538461538461	52.38095238095238	28.571428571428573	47.05882352941177	75	13.333333333333334	52.94117647058823	42.857142857142854	17.647058823529413	66.66666666666667	31.25	14.285714285714286	50	40	44.44444444444444	57.142857142857146	69.23076923076923	27.77777777777778	5.882352941176471	26.666666666666668	42.10526315789474	18.181818181818183	13.333333333333334
67.3913043478261	50	76.27118644067797	57.89473684210526	81.25	71.15384615384616	78.18181818181819	62.121212121212125	14.285714285714286	34.883720930232556	66.07142857142857	37.254901960784316	59.57446808510638	12.5	31.25	80.48780487804878	52.27272727272727	28.26086956521739	54.166666666666664	62.06896551724138	12	46.666666666666664	53.44827586206897	21.568627450980394	35.714285714285715	50	40	45.283018867924525	37.5
100	95.45454545454545	83.33333333333333	83.33333333333333	95.65217391304348	85.71428571428571	78.57142857142857	92.85714285714286	86.66666666666667	83.33333333333333	92.85714285714286	89.47368421052632	92.3076923076923	45.45454545454545	88.23529411764706	100	90.9090909090909	92.3076923076923	91.66666666666667	100	83.33333333333333	37.5	50	38.095238095238095	50	88.88888888888889	75	57.142857142857146	55.55555555555556
73.6842105263158	74.27184466019418	71.7948717948718	70.10309278350516	50	63.888888888888886	84.03361344537815	70	41.30434782608695	37.39837398373984	60	34.48275862068966	61.36363636363637	70.27027027027027	55.44041450777202	57.142857142857146	37.5	52.89855072463768	35.294117647058826	50	29.78723404255319	39.130434782608695	58.035714285714285	40.57971014492754	38.8235294117647	60.46511627906977	42.857142857142854	40.65934065934066	3.5714285714285716
50	39.726027397260275	60	41.02564102564103	42.666666666666664	43.373493975903614	65.71428571428571	41.42857142857143	25.263157894736842	13.513513513513514	40	15.853658536585366	60.273972602739725	30.357142857142858	11.764705882352942	63.492063492063494	26.19047619047619	15.789473684210526	10.81081081081081	38	14.893617021276595	26.923076923076923	23.404255319148938	24.193548387096776	25.210084033613445	32.20338983050848	46.03174603174603	21.53846153846154	38
44.44444444444444	36.42384105960265	58.8235294117647	41.07142857142857	38.983050847457626	36.496350364963504	51.968503937007874	45.85635359116022	15.789473684210526	17.53554502369668	41.29353233830846	5	34.5945945945946	32.967032967032964	8.19672131147541	37.03703703703704	13.636363636363637	8.823529411764707	67.6470588235294	29.41176470588235	11.940298507462687	26.31578947368421	33.149171270718234	5.555555555555555	1.1695906432748537	8.235294117647058	23.893805309734514	4.968944099378882	28.395061728395063
47.82608695652174	52.83018867924528	64.86486486486487	44.827586206896555	41.46341463414634	44	60.37735849056604	57.377049180327866	33.333333333333336	15	44.44444444444444	12.244897959183673	57.971014492753625	21.73913043478261	16.216216216216218	33.333333333333336	24.324324324324323	9.090909090909092	23.80952380952381	29.41176470588235	28.571428571428573	18.181818181818183	33.333333333333336	18.42105263157895	25	43.75	25.925925925925927	7.8431372549019605	6.666666666666667
65.21739130434783	61.81818181818182	68.88888888888889	52.63157894736842	78.04878048780488	49.056603773584904	62.295081967213115	65.11627906976744	37.2093023255814	32.608695652173914	60.416666666666664	56	22.388059701492537	37.2093023255814	35.294117647058826	21.951219512195124	44	31.11111111111111	53.125	46.42857142857143	25	33.333333333333336	29.545454545454547	63.1578947368421	42.5531914893617	53.57142857142857	41.46341463414634	40.90909090909091	42.857142857142854
0	62.16216216216216	0	47.61904761904762	0	0	53.84615384615385	46.666666666666664	89.47368421052632	0	44.827586206896555	0	59.09090909090909	41.666666666666664	88.88888888888889	17.647058823529413	0	0	0	62.5	41.666666666666664	42.10526315789474	87.5	85.18518518518519	92	83.33333333333333	82.6086956521739	83.33333333333333	93.33333333333333
82.3529411764706	64	72.72727272727273	67.74193548387096	87.17948717948718	76.74418604651163	83.33333333333333	71.11111111111111	73.6842105263158	71.73913043478261	72	78.125	91.30434782608695	41.935483870967744	64.28571428571429	66.66666666666667	87.87878787878788	68.42105263157895	59.25925925925926	73.07692307692308	60	86.66666666666667	70.96774193548387	48.38709677419355	55.55555555555556	61.111111111111114	37.5	17.647058823529413	53.84615384615385
70.83333333333333	92.3076923076923	81.81818181818181	64.28571428571429	85.71428571428571	78.57142857142857	84.61538461538461	89.65517241379311	65.21739130434783	57.142857142857146	56.25	76.47058823529412	66.66666666666667	64.28571428571429	60	66.66666666666667	65	77.77777777777777	69.23076923076923	83.33333333333333	71.42857142857143	45.45454545454545	71.42857142857143	53.333333333333336	58.333333333333336	37.5	66.66666666666667	25	33.333333333333336
39.39393939393939	41.1764705882353	33.333333333333336	54.054054054054056	51.61290322580645	51.06382978723404	50	48.93617021276596	78.04878048780488	53.06122448979592	86.79245283018868	59.183673469387756	64.1025641025641	74.28571428571429	81.81818181818181	82.97872340425532	69.56521739130434	65	64.70588235294117	64.70588235294117	51.724137931034484	70.58823529411765	37.5	34.04255319148936	53.84615384615385	57.69230769230769	68.42105263157895	34.48275862068966	54.83870967741935
50	34.09090909090909	40.74074074074074	25	53.84615384615385	40.816326530612244	11.764705882352942	41.37931034482759	6.122448979591836	4.040404040404041	10.606060606060606	6.666666666666667	16.071428571428573	14.285714285714286	10.81081081081081	42.857142857142854	14.285714285714286	2.6315789473684212	2.5641025641025643	7.6923076923076925	6.0606060606060606	24.242424242424242	17.24137931034483	17.24137931034483	0	28.846153846153847	28	6.451612903225806	13.793103448275861
63.768115942028984	44.52554744525548	53.48837209302326	48.717948717948715	48.148148148148145	47.407407407407405	67.07317073170732	40.49586776859504	15.510204081632653	19.555555555555557	35.526315789473685	21.637426900584796	43.05555555555556	32.17391304347826	23.60248447204969	48.38709677419355	20.58823529411765	15.909090909090908	14.43298969072165	36.241610738255034	22.68041237113402	30.08130081300813	15.789473684210526	19.2	35.869565217391305	23.076923076923077	39.130434782608695	21.374045801526716	25
51.851851851851855	38.46153846153846	38.095238095238095	50	66.66666666666667	62.5	46.15384615384615	28.571428571428573	36.8421052631579	12.5	63.1578947368421	16.666666666666668	47.61904761904762	15.384615384615385	15.789473684210526	40	60	16.666666666666668	23.076923076923077	66.66666666666667	22.22222222222222	71.42857142857143	15.384615384615385	13.333333333333334	25	0	20	7.142857142857143	20
66.66666666666667	61.53846153846154	41.666666666666664	100	62.5	50	50	33.333333333333336	13.793103448275861	5.882352941176471	27.272727272727273	4.761904761904762	11.764705882352942	33.333333333333336	32.142857142857146	60	58.8235294117647	10.714285714285714	10	28.571428571428573	25	28.571428571428573	42.857142857142854	21.73913043478261	0	21.73913043478261	8.333333333333334	9.090909090909092	29.41176470588235
81.81818181818181	64.70588235294117	41.666666666666664	40	54.54545454545455	30.76923076923077	57.142857142857146	64.28571428571429	90.9090909090909	76.47058823529412	81.81818181818181	85	80	75	90.9090909090909	66.66666666666667	73.33333333333333	88.88888888888889	87.5	100	100	90.9090909090909	82.3529411764706	77.77777777777777	77.77777777777777	69.23076923076923	80	78.94736842105263	81.25
53.333333333333336	46.666666666666664	33.333333333333336	66.66666666666667	76.92307692307692	22.22222222222222	76.19047619047619	68.75	100	100	87.5	100	92.3076923076923	80	88.23529411764706	84.21052631578948	90.9090909090909	100	100	75	100	88.88888888888889	83.33333333333333	86.66666666666667	100	94.11764705882354	87.5	92.3076923076923	72.72727272727273
81.81818181818181	57.142857142857146	95.23809523809524	72	73.07692307692308	80.95238095238095	78.57142857142857	78.78787878787878	76.92307692307692	54.54545454545455	73.33333333333333	66.66666666666667	80	82.3529411764706	50	100	75	29.41176470588235	70	68.42105263157895	80.95238095238095	59.09090909090909	56.25	54.285714285714285	45	52.17391304347826	36.8421052631579	57.142857142857146	58.8235294117647
72.22222222222223	63.265306122448976	70	46.42857142857143	68.88888888888889	77.77777777777777	57.57575757575758	52	28.94736842105263	34.78260869565217	56.666666666666664	35.8974358974359	58.8235294117647	42.857142857142854	27.027027027027028	51.851851851851855	44	22.857142857142858	47.36842105263158	60	26.666666666666668	41.1764705882353	59.09090909090909	22.5	28.571428571428573	36	44.827586206896555	30	35.483870967741936
29.166666666666668	22.413793103448278	50	19.047619047619047	40.90909090909091	36.170212765957444	46.2962962962963	29.545454545454547	3.225806451612903	6.896551724137931	23.728813559322035	2.6666666666666665	15.625	20	0	9.523809523809524	14.285714285714286	0	11.11111111111111	14.285714285714286	4.651162790697675	23.80952380952381	8.88888888888889	16.39344262295082	8.333333333333334	7.8431372549019605	7.8431372549019605	4.651162790697675	10.344827586206897
52	57.30337078651685	55.88235294117647	50.90909090909091	33.9622641509434	63.333333333333336	57.142857142857146	48.148148148148145	14.705882352941176	10.526315789473685	35.05154639175258	17.28395061728395	43.51851851851852	45.070422535211264	16.438356164383563	54.8780487804878	28.94736842105263	3.278688524590164	18.0327868852459	41.666666666666664	25.49019607843137	37.68115942028985	31.884057971014492	13.91304347826087	19.718309859154928	32.142857142857146	53.333333333333336	20	13.20754716981132
34.36293436293436	30.360934182590235	23.051948051948052	42.281879194630875	36.08695652173913	28.8	21.01063829787234	27.458256029684602	38.93333333333333	33.0316742081448	24.299065420560748	36.95652173913044	36.47642679900744	16.923076923076923	72.22222222222223	62.142857142857146	34.72668810289389	25.586854460093896	24.550898203592816	26.512968299711815	53.38345864661654	66.24203821656052	69.56521739130434	45.3551912568306	67.42857142857143	46.2962962962963	47.05882352941177	68.39080459770115	55.81395348837209
27.77777777777778	27.272727272727273	14.285714285714286	61.53846153846154	46.42857142857143	36	45.833333333333336	37.5	47.05882352941177	63.1578947368421	68.75	65	83.33333333333333	63.63636363636363	57.89473684210526	63.63636363636363	71.42857142857143	33.333333333333336	46.666666666666664	70	37.5	62.5	10	40.74074074074074	53.84615384615385	52.63157894736842	52.94117647058823	23.80952380952381	40
52.63157894736842	42.30769230769231	53.65853658536585	32.142857142857146	55.55555555555556	43.24324324324324	70.96774193548387	45.945945945945944	45	34.69387755102041	68.75	44	21.428571428571427	36	42.30769230769231	36	20	40	14.285714285714286	31.03448275862069	28.125	20.58823529411765	12.5	29.545454545454547	52.17391304347826	40	52.17391304347826	8.333333333333334	46.666666666666664
63.333333333333336	58.8235294117647	85	43.333333333333336	33.333333333333336	70.58823529411765	53.333333333333336	57.57575757575758	84.84848484848484	97.61904761904762	94.73684210526316	93.33333333333333	45.45454545454545	93.33333333333333	73.6842105263158	60	96.29629629629629	97.5	100	88.46153846153847	96.66666666666667	86.95652173913044	93.33333333333333	90.625	68.75	88.88888888888889	80	92.85714285714286	95
46.51162790697674	46.34146341463415	54.54545454545455	44	27.941176470588236	45.26315789473684	40.13157894736842	37.93103448275862	36.206896551724135	58.62068965517241	38.63636363636363	49.397590361445786	57.6271186440678	44.11764705882353	85.18518518518519	68.42105263157895	59.183673469387756	46.42857142857143	51.02040816326531	44.11764705882353	61.016949152542374	73.91304347826087	90.2439024390244	71.42857142857143	85.71428571428571	66.66666666666667	72.97297297297297	71.7948717948718	100
73.6842105263158	78.3132530120482	88.05970149253731	65	83.92857142857143	94.54545454545455	86.44067796610169	73.91304347826087	46.03174603174603	39.08045977011494	67.74193548387096	41.97530864197531	58.333333333333336	53.06122448979592	50.87719298245614	61.29032258064516	62.31884057971015	21.428571428571427	70.58823529411765	80	60	75.67567567567568	69.64285714285714	40.24390243902439	41.791044776119406	60.65573770491803	67.6470588235294	59.01639344262295	44.26229508196721
57.534246575342465	53.89221556886228	66.02564102564102	44.85981308411215	92.10526315789474	43.01075268817204	63.970588235294116	46.875	17.449664429530202	26.455026455026456	43.333333333333336	44.680851063829785	24.725274725274726	34.177215189873415	18.38235294117647	45.16129032258065	36.52173913043478	16	58.8235294117647	43.20987654320987	26.3681592039801	37.3134328358209	25.520833333333332	17.6	33.333333333333336	46.486486486486484	49.074074074074076	23.448275862068964	25.49019607843137
30.76923076923077	50	27.272727272727273	0	40	42.857142857142854	23.529411764705884	26.31578947368421	69.23076923076923	85.71428571428571	33.333333333333336	40	0	75	88.23529411764706	66.66666666666667	64.28571428571429	55.55555555555556	76.47058823529412	72.72727272727273	77.77777777777777	88.23529411764706	53.333333333333336	0	87.5	0	33.333333333333336	37.5	35.714285714285715
5.882352941176471	0	75	72.22222222222223	52.94117647058823	25	86.66666666666667	50	0	81.25	52.94117647058823	0	0	26.31578947368421	38.095238095238095	81.81818181818181	54.54545454545455	75	75	9.090909090909092	0	62.5	16.666666666666668	0	0	0	0	0	0
92.85714285714286	92.3076923076923	100	100	90.3225806451613	78.94736842105263	88.57142857142857	89.1891891891892	62.5	66.66666666666667	50	70.96774193548387	47.05882352941177	88.88888888888889	60	100	79.16666666666667	80	47.05882352941177	90.9090909090909	66.66666666666667	50	81.25	94.28571428571429	93.75	88.88888888888889	65.21739130434783	86.95652173913044	36.36363636363637
38.46153846153846	41.86046511627907	54.54545454545455	61.53846153846154	50	23.076923076923077	60.526315789473685	60	91.66666666666667	67.3913043478261	95.65217391304348	80.55555555555556	73.6842105263158	58.8235294117647	89.47368421052632	95.45454545454545	68.18181818181819	68.75	77.14285714285714	76	70.83333333333333	94.11764705882354	69.23076923076923	84.61538461538461	68.18181818181819	72.41379310344827	66.66666666666667	83.33333333333333	78.94736842105263
29.26829268292683	65.78947368421052	81.81818181818181	61.53846153846154	63.1578947368421	37.03703703703704	72	67.3913043478261	7.894736842105263	8.88888888888889	60.526315789473685	14.814814814814815	11.11111111111111	41.1764705882353	17.5	3.3333333333333335	25	0	33.333333333333336	20	26.470588235294116	12.5	42.857142857142854	9.75609756097561	11.538461538461538	27.77777777777778	42.857142857142854	12	14.814814814814815
72.22222222222223	80.35714285714286	74.13793103448276	84.375	73.33333333333333	78.26086956521739	75.5813953488372	76.74418604651163	35.45454545454545	51.111111111111114	55.88235294117647	51.470588235294116	60.869565217391305	38.666666666666664	47.524752475247524	65.38461538461539	66.66666666666667	37.27272727272727	34.09090909090909	54.794520547945204	54.32098765432099	64	65.38461538461539	56.33802816901409	59.183673469387756	56.45161290322581	69.23076923076923	52.12765957446808	65.51724137931035
68.18181818181819	72.36842105263158	81.81818181818181	62.16216216216216	87.23404255319149	64.1304347826087	61.19402985074627	53.44827586206897	14.150943396226415	27.272727272727273	44.30379746835443	20.987654320987655	45.588235294117645	72.91666666666667	29.62962962962963	67.9245283018868	61.36363636363637	17.91044776119403	40.625	52	40.42553191489362	62.857142857142854	49.152542372881356	33.333333333333336	30.555555555555557	36.206896551724135	50	49.31506849315068	49.056603773584904
74.4186046511628	60.256410256410255	73.62637362637362	62.62626262626262	59.57446808510638	48.93617021276596	76.74418604651163	65.27777777777777	52.747252747252745	37.79527559055118	50	40.56603773584906	64.38356164383562	74.07407407407408	78.3132530120482	54.44444444444444	82.1917808219178	24.770642201834864	30.508474576271187	40	30.357142857142858	72.22222222222223	73.21428571428571	43.36283185840708	35.51401869158879	59.25925925925926	39.743589743589745	20.512820512820515	39.50617283950617
66.66666666666667	81.63265306122449	79.3103448275862	85	88.23529411764706	88.57142857142857	76.47058823529412	72.97297297297297	58.62068965517241	60	72.22222222222223	60.97560975609756	79.16666666666667	33.333333333333336	77.77777777777777	77.27272727272727	58.333333333333336	44	57.89473684210526	72.72727272727273	53.84615384615385	66.66666666666667	50	51.351351351351354	28	60	75	57.142857142857146	33.333333333333336
40	38.46153846153846	47.61904761904762	33.333333333333336	66.66666666666667	50	68.75	45.45454545454545	8.333333333333334	25	54.166666666666664	7.6923076923076925	26.31578947368421	33.333333333333336	30.76923076923077	20	13.333333333333334	7.6923076923076925	0	30	26.666666666666668	37.5	30.76923076923077	23.529411764705884	9.523809523809524	25	25	16.666666666666668	20
53.84615384615385	37.5	40	46.666666666666664	0	42.857142857142854	47.61904761904762	61.53846153846154	53.333333333333336	81.81818181818181	84.61538461538461	75	70.58823529411765	62.5	85.71428571428571	70	46.15384615384615	77.77777777777777	100	66.66666666666667	33.333333333333336	81.81818181818181	76.92307692307692	69.23076923076923	52.94117647058823	66.66666666666667	66.66666666666667	60	75
44.919786096256686	56.74740484429066	62.41610738255034	54.32098765432099	59.523809523809526	57.207207207207205	58.21917808219178	67.59776536312849	72.22222222222223	58.80149812734082	50.3968253968254	53.515625	63.58024691358025	66.66666666666667	94.11764705882354	85.71428571428571	55.70776255707762	56.03864734299517	62.72189349112426	40.32258064516129	88.88888888888889	85	78.04878048780488	89.1891891891892	93.75	84.61538461538461	77.27272727272727	90.56603773584905	82.14285714285714
45.30744336569579	48.61788617886179	44.868035190615835	36.887608069164266	26.382488479262673	37.22860791826309	41.57782515991471	39.11007025761124	48.697068403908794	47.2	25.984990619136962	35.02304147465438	54.166666666666664	42.600896860986545	79.66101694915254	76.40449438202248	36.82310469314079	29.338446788111217	44.370860927152314	28.95277207392197	74.4186046511628	79.51807228915662	84.67153284671532	96.29629629629629	98.11320754716981	76.19047619047619	93.75	76.69172932330827	93.15068493150685
78.37837837837837	92.40506329113924	80.35714285714286	66.21621621621621	100	77.5	54.34782608695652	73.91304347826087	76.92307692307692	56.25	44.26229508196721	66.66666666666667	53.57142857142857	46.34146341463415	40.17094017094017	43.75	90.9090909090909	42.57425742574257	40	80	60.60606060606061	75	59.64912280701754	77.77777777777777	68.88888888888889	94.44444444444444	58.18181818181818	56.45161290322581	69.56521739130434
24.528301886792452	69.72477064220183	73.62637362637362	68.57142857142857	61.702127659574465	66.45962732919254	64.11764705882354	68.94409937888199	42.24598930481283	44.39252336448598	63.559322033898304	37.5	61.76470588235294	48.0225988700565	44.8780487804878	58.333333333333336	26.865671641791046	24.083769633507853	24.137931034482758	51.93798449612403	36.283185840707965	44.51219512195122	50.76923076923077	51.461988304093566	41.63424124513619	59.79899497487437	53.77777777777778	47.395833333333336	59.09090909090909
60.3448275862069	61.53846153846154	35.294117647058826	78.57142857142857	68.08510638297872	48.484848484848484	80	64.81481481481481	87.27272727272727	92.72727272727273	66.07142857142857	86.53846153846153	92.5	74.28571428571429	94.54545454545455	85.71428571428571	87.23404255319149	85.71428571428571	53.84615384615385	92.3076923076923	97.22222222222223	87.5	91.42857142857143	89.0625	89.58333333333333	83.6734693877551	83.33333333333333	95.91836734693878	78.78787878787878
66.66666666666667	43.75	59.72222222222222	43.28358208955224	53.333333333333336	67	55.78947368421053	53.90625	23.28767123287671	18.89763779527559	35.416666666666664	34.31372549019608	46.666666666666664	21.568627450980394	19.65811965811966	34.69387755102041	42.592592592592595	7.407407407407407	17.647058823529413	52.72727272727273	29.09090909090909	51.80722891566265	47.22222222222222	14.0625	7.608695652173913	58.16326530612245	56.578947368421055	15.476190476190476	27.692307692307693
69.76744186046511	41.509433962264154	52.63157894736842	42.857142857142854	62.16216216216216	42.30769230769231	28.205128205128204	42.857142857142854	58	40.74074074074074	88.37209302325581	71.7948717948718	63.63636363636363	44.44444444444444	41.666666666666664	56.75675675675676	93.33333333333333	68.29268292682927	67.74193548387096	75	86.11111111111111	81.48148148148148	67.56756756756756	59.25925925925926	45.23809523809524	60.60606060606061	59.375	90.3225806451613	48.57142857142857
44.44444444444444	46.51162790697674	65.95744680851064	42.857142857142854	29.032258064516128	42.10526315789474	71.73913043478261	35.8974358974359	6.410256410256411	23.28767123287671	26	16.666666666666668	31.57894736842105	10	13.043478260869565	52.63157894736842	25	6.521739130434782	28.26086956521739	44.18604651162791	8.333333333333334	40.67796610169491	16.129032258064516	13.793103448275861	12	25	25.925925925925927	20	7.317073170731708
64.58333333333333	84.84848484848484	77.77777777777777	79.3103448275862	87.75510204081633	85	73.6842105263158	79.66101694915254	37.68115942028985	50	61.03896103896104	55.55555555555556	66.66666666666667	57.142857142857146	44.44444444444444	64.81481481481481	80	44.827586206896555	41.1764705882353	60	44.827586206896555	45.45454545454545	56.89655172413793	51.351351351351354	38.57142857142857	67.24137931034483	50	67.6923076923077	64.58333333333333
87.5	81.03448275862068	68.05555555555556	88.46153846153847	91.58878504672897	86.04651162790698	84.6938775510204	76.82926829268293	51.75438596491228	40.57971014492754	63.63636363636363	52.63157894736842	60.14492753623188	62.16216216216216	42.361111111111114	66.66666666666667	74.07407407407408	42.016806722689076	68.33333333333333	58.24175824175824	59.130434782608695	63.888888888888886	63.72549019607843	51.282051282051285	42.99065420560748	71.32352941176471	68.80733944954129	61.267605633802816	60.176991150442475
86.36363636363636	86.27450980392157	83.33333333333333	95	97.43589743589743	82.6086956521739	86.48648648648648	98.21428571428571	61.53846153846154	52.63157894736842	65.11627906976744	53.57142857142857	94.28571428571429	89.28571428571429	51.351351351351354	92.5	91.66666666666667	81.25	85.71428571428571	85	87.87878787878788	80.64516129032258	79.3103448275862	91.17647058823529	62.7906976744186	64.70588235294117	50.98039215686274	66	50
60	60.24096385542169	70.17543859649123	67.56756756756756	88.23529411764706	76.19047619047619	65.51724137931035	67.85714285714286	39.08045977011494	40	50	49.35064935064935	41.53846153846154	52.38095238095238	32.30769230769231	51.61290322580645	46.666666666666664	52.94117647058823	60.60606060606061	54	34.146341463414636	47.43589743589744	60.714285714285715	38.80597014925373	55.43478260869565	38.372093023255815	42.857142857142854	50	49.12280701754386
57.57575757575758	63.04347826086956	68.42105263157895	76	58.064516129032256	53.333333333333336	46.666666666666664	33.333333333333336	20.58823529411765	22.22222222222222	32.55813953488372	26.31578947368421	46.42857142857143	23.80952380952381	26	45.833333333333336	29.26829268292683	24.489795918367346	26.666666666666668	51.851851851851855	31.914893617021278	44.44444444444444	33.333333333333336	27.77777777777778	42.857142857142854	36.92307692307692	26.923076923076923	25.714285714285715	65.21739130434783
66.19718309859155	71.02803738317758	77.41935483870968	47.72727272727273	67.1875	67.94871794871794	66.66666666666667	66.25	42.16867469879518	41.83673469387755	53.333333333333336	31.08108108108108	56.45161290322581	62.264150943396224	27.835051546391753	71.69811320754717	64.70588235294117	39.39393939393939	30.76923076923077	57.77777777777778	51.61290322580645	72.72727272727273	53.521126760563384	32.83582089552239	26.760563380281692	54.411764705882355	45.65217391304348	34.24657534246575	37.254901960784316
56.25	37.5	37.5	34.61538461538461	68	23.214285714285715	50	59.09090909090909	69.76744186046511	59.61538461538461	73.6842105263158	66.66666666666667	84.84848484848484	66.66666666666667	74.4186046511628	77.41935483870968	64.28571428571429	85.71428571428571	81.25	68.96551724137932	61.111111111111114	50	51.724137931034484	75.67567567567568	76.19047619047619	70.58823529411765	66.66666666666667	44.23076923076923	57.142857142857146
100	95.83333333333333	92.3076923076923	100	100	100	94.73684210526316	100	88.88888888888889	94.11764705882354	90	81.25	88.88888888888889	100	77.77777777777777	77.77777777777777	90.9090909090909	100	100	90.9090909090909	83.33333333333333	81.81818181818181	100	43.75	100	90	72.22222222222223	66.66666666666667	72.72727272727273
0	30	50	0	36.36363636363637	68.75	41.1764705882353	44.44444444444444	0	0	57.142857142857146	61.111111111111114	0	33.333333333333336	0	40	31.25	0	33.333333333333336	0	0	0	85.71428571428571	0	0	0	0	0	0
78.37837837837837	84.21052631578948	76	74.19354838709677	80	66.66666666666667	76.47058823529412	91.42857142857143	68	75	61.111111111111114	70	52.63157894736842	61.53846153846154	54.54545454545455	71.42857142857143	45.16129032258065	60	29.41176470588235	60	50	70	40	62.16216216216216	56.666666666666664	57.89473684210526	42.857142857142854	72.41379310344827	53.84615384615385
77.77777777777777	88	95.65217391304348	87.5	100	84.61538461538461	58.8235294117647	87.5	83.33333333333333	93.75	73.33333333333333	52.38095238095238	25	0	100	80	23.076923076923077	18.181818181818183	41.666666666666664	0	77.77777777777777	42.857142857142854	33.333333333333336	95.65217391304348	45.45454545454545	92.3076923076923	25	93.33333333333333	76.92307692307692
50	57.89473684210526	33.333333333333336	57.89473684210526	60	35	70.58823529411765	53.84615384615385	100	75	68.75	76.92307692307692	94.44444444444444	86.66666666666667	75	82.3529411764706	68.75	87.5	80	71.42857142857143	66.66666666666667	61.111111111111114	73.33333333333333	68.75	75	100	66.66666666666667	83.33333333333333	84.61538461538461
52.63157894736842	45.09803921568628	73.52941176470588	37.93103448275862	59.375	50	59.45945945945946	55.319148936170215	8.108108108108109	38.70967741935484	33.333333333333336	13.333333333333334	57.57575757575758	28.571428571428573	6.25	61.904761904761905	5.882352941176471	11.11111111111111	41.666666666666664	38.888888888888886	20	30.303030303030305	25.714285714285715	24.444444444444443	36.36363636363637	42.857142857142854	40.74074074074074	33.333333333333336	25
52.17391304347826	57.69230769230769	60	50	25	75	57.89473684210526	56	9.523809523809524	50	54.054054054054056	26.08695652173913	17.391304347826086	20.833333333333332	10.526315789473685	41.1764705882353	35.294117647058826	0	33.333333333333336	69.23076923076923	28	41.666666666666664	26.923076923076923	11.11111111111111	5.2631578947368425	33.333333333333336	32	14.285714285714286	30.76923076923077
38.46153846153846	46.21848739495798	26.984126984126984	40.98360655737705	40.625	26.984126984126984	56	52.94117647058823	50.63291139240506	66.66666666666667	78.88888888888889	60.75949367088607	72.41379310344827	64.70588235294117	67.0886075949367	81.81818181818181	70.58823529411765	44.827586206896555	53.65853658536585	60	69.04761904761905	52.083333333333336	60.60606060606061	45.91836734693877	56.666666666666664	65.95744680851064	66.10169491525424	48.45360824742268	33.898305084745765
57.95454545454545	68.25396825396825	67.85714285714286	60.869565217391305	50	67.16417910447761	80.59701492537313	72.1311475409836	24.358974358974358	26.804123711340207	45.76271186440678	32.25806451612903	54	35.08771929824562	24.742268041237114	73.6842105263158	26.923076923076923	25	26	65.07936507936508	39.473684210526315	17.073170731707318	34	30	26.53061224489796	57.69230769230769	30.76923076923077	29.577464788732396	24.096385542168676
75	66.66666666666667	78.57142857142857	62.5	58.69565217391305	78	73.80952380952381	65.625	38.63636363636363	41.37931034482759	43.333333333333336	32.78688524590164	73.33333333333333	32.35294117647059	50	53.84615384615385	37.5	27.272727272727273	50	74.19354838709677	40	49.056603773584904	48.148148148148145	40.74074074074074	40.42553191489362	47.45762711864407	75	27.77777777777778	42.857142857142854
59.67741935483871	50.666666666666664	45.45454545454545	56.666666666666664	66.66666666666667	60	70	48.214285714285715	94	80.43478260869566	85.1063829787234	78.08219178082192	88	87.71929824561404	57.142857142857146	83.33333333333333	82.53968253968254	58.8235294117647	82.92682926829268	92.6829268292683	100	68.75	40	74.24242424242425	85	74.35897435897436	65.38461538461539	37.878787878787875	68.33333333333333
60.46511627906977	55.28455284552845	74.74747474747475	43.85964912280702	74.54545454545455	64.12213740458016	63.41463414634146	51.578947368421055	27.272727272727273	20.18348623853211	50	49.09090909090909	56	40	21.73913043478261	42.857142857142854	40.84507042253521	12.5	36.734693877551024	42.42424242424242	32.291666666666664	57.142857142857146	55.294117647058826	12.5	31	36.93693693693694	34	9.859154929577464	12.5
80.88235294117646	77.14285714285714	71.21212121212122	64.47368421052632	55.04587155963303	75.65217391304348	34.11764705882353	58.18181818181818	20.689655172413794	33.92857142857143	34.09090909090909	31.95876288659794	47.05882352941177	49.25373134328358	35.53719008264463	46.91358024691358	38.63636363636363	32.967032967032964	41.1764705882353	55.84415584415584	53.06122448979592	50.74626865671642	51.111111111111114	39.473684210526315	38.095238095238095	47.10144927536232	59.25925925925926	54.666666666666664	42.857142857142854
66.66666666666667	55.55555555555556	57.142857142857146	50	83.33333333333333	81.25	73.91304347826087	64.70588235294117	46.666666666666664	35.294117647058826	58.8235294117647	21.05263157894737	78.57142857142857	75	40	56.25	39.130434782608695	40	64.70588235294117	23.076923076923077	61.904761904761905	31.57894736842105	41.666666666666664	20.833333333333332	20	50	30.76923076923077	37.5	21.05263157894737
24.390243902439025	25	38.65546218487395	26.589595375722542	35.07462686567164	26.785714285714285	27.77777777777778	23.300970873786408	15.384615384615385	43.442622950819676	20.74074074074074	34.61538461538461	51.724137931034484	48.05194805194805	56.25	64.86486486486487	12.830188679245284	26.119402985074625	37.234042553191486	21.25	40	52.27272727272727	48.717948717948715	70.83333333333333	55.12820512820513	52.63157894736842	71.875	64.70588235294117	69.23076923076923
63.63636363636363	62.5	65.38461538461539	62.5	61.53846153846154	66.66666666666667	61.29032258064516	60.37735849056604	45.283018867924525	22.448979591836736	38	38.63636363636363	28.88888888888889	0	41.46341463414634	50	45.23809523809524	70.17543859649123	43.47826086956522	50	45.714285714285715	48.38709677419355	50	41.666666666666664	69.56521739130434	43.47826086956522	39.130434782608695	67.6470588235294	34.48275862068966
87.5	73.33333333333333	60.869565217391305	65.21739130434783	86.36363636363636	68.42105263157895	68.75	100	40.625	41.30434782608695	26.923076923076923	43.75	37.03703703703704	62.5	29.166666666666668	36.36363636363637	42.857142857142854	38.888888888888886	41.666666666666664	38.888888888888886	45.833333333333336	0	33.333333333333336	53.333333333333336	21.05263157894737	33.333333333333336	33.333333333333336	50	35.714285714285715
66.66666666666667	72.5	62.745098039215684	60	76	67.94871794871794	54.3859649122807	54.166666666666664	44.44444444444444	51.5625	26.027397260273972	50	42.10526315789474	62.5	32.8125	30	39.6551724137931	34.146341463414636	0	52.63157894736842	39.583333333333336	32.608695652173914	41.1764705882353	49.35064935064935	20.408163265306122	27.868852459016395	68	57.142857142857146	52.38095238095238
42.22222222222222	58.71559633027523	64.40677966101696	55.55555555555556	51.42857142857143	54.02298850574713	60	50.72463768115942	15.517241379310345	25.252525252525253	12	57.77777777777778	14.942528735632184	43.47826086956522	17.272727272727273	37.5	36.170212765957444	27.678571428571427	56.666666666666664	34.146341463414636	36.486486486486484	42.5	43.373493975903614	32	21.73913043478261	15.463917525773196	34.24657534246575	26.881720430107528	40.98360655737705
57.142857142857146	62.96296296296296	50	50	77.77777777777777	53.333333333333336	53.333333333333336	60	100	85.71428571428571	78.26086956521739	94.11764705882354	87.5	87.5	81.81818181818181	80	83.33333333333333	63.63636363636363	85.71428571428571	50	60	57.142857142857146	100	58.8235294117647	100	70	33.333333333333336	50	85.71428571428571
55.13513513513514	35.49488054607509	22.22222222222222	39.325842696629216	47.682119205298015	40.57971014492754	48.701298701298704	35.83061889250814	8.529411764705882	14.100486223662886	14.285714285714286	7.453416149068323	16.27906976744186	10.300429184549357	15.269461077844312	28.187919463087248	15.492957746478874	24.85089463220676	18.94273127753304	4.135338345864661	32.467532467532465	16.289592760180994	31.983805668016196	26.724137931034484	15.885416666666666	13.761467889908257	8.4070796460177	20.821114369501466	11.83673469387755
83.33333333333333	38.52691218130312	33.333333333333336	27.586206896551722	65.04065040650407	55.73770491803279	39.884393063583815	50	13.934426229508198	13.694267515923567	12.035398230088495	0	15.559772296015181	25.862068965517242	18.53546910755149	24.873096446700508	24.56140350877193	15.163934426229508	28	32.608695652173914	26.511627906976745	13.86861313868613	31.52173913043478	52	37.68115942028985	15.099009900990099	20.983606557377048	16.139240506329113	16.666666666666668
76.08695652173913	47.78761061946903	63.513513513513516	67.9245283018868	72.54901960784314	63.30275229357798	58.108108108108105	61.81818181818182	20	33.85826771653543	71.42857142857143	27.058823529411764	64.28571428571429	25	27.5	53.6231884057971	49.45054945054945	15.151515151515152	26.923076923076923	57.8125	28.571428571428573	50.86206896551724	51.111111111111114	31.53153153153153	22.89156626506024	53.96825396825397	52.577319587628864	31.746031746031747	21.12676056338028
77.77777777777777	62.295081967213115	74.13793103448276	43.18181818181818	64.1025641025641	65.45454545454545	66.66666666666667	71.1864406779661	57.57575757575758	20.454545454545453	63.1578947368421	41.935483870967744	15.384615384615385	50	27.272727272727273	28.125	35.483870967741936	24.444444444444443	31.25	46.42857142857143	40	41.02564102564103	51.282051282051285	42.592592592592595	38.888888888888886	37.142857142857146	30.434782608695652	41.666666666666664	48
60.78431372549019	37.106918238993714	69.10569105691057	52.94117647058823	33.333333333333336	63.55140186915888	62.58064516129032	41.935483870967744	16.25	25.43859649122807	47.540983606557376	6.0606060606060606	26.470588235294116	35.35353535353536	20.30075187969925	45.833333333333336	36	8.045977011494253	27.272727272727273	32.35294117647059	20.2020202020202	44.73684210526316	40.90909090909091	13.793103448275861	17.24137931034483	40.90909090909091	47.61904761904762	30.434782608695652	30
72.94117647058823	57.857142857142854	38.22222222222222	66.33663366336634	96.05263157894737	48.046875	50.99009900990099	40.76923076923077	27.710843373493976	25.699745547073793	22.98507462686567	23.076923076923077	18.77022653721683	21.264367816091955	39.86013986013986	41.21212121212121	33.333333333333336	25.646551724137932	80	25.139664804469273	26.923076923076923	35.294117647058826	39.338235294117645	34.285714285714285	35.93073593073593	30.078125	37.244897959183675	20.59620596205962	36.111111111111114
69.23076923076923	71.42857142857143	56.14035087719298	77.35849056603773	64.28571428571429	70.14925373134328	78.37837837837837	75.78947368421052	56.578947368421055	39.473684210526315	29.41176470588235	57.142857142857146	46.774193548387096	65.85365853658537	53.68421052631579	52.63157894736842	23.80952380952381	37.5	67.3913043478261	56.14035087719298	50	54.411764705882355	41.791044776119406	43.67816091954023	39.39393939393939	33.8235294117647	55.55555555555556	45.16129032258065	46.666666666666664
62.0253164556962	51.63398692810458	58.69565217391305	42.10526315789474	34.177215189873415	61.15702479338843	78.57142857142857	49.586776859504134	27.77777777777778	20.689655172413794	63.63636363636363	25.263157894736842	55	46.666666666666664	12.76595744680851	70.4225352112676	25	15.748031496062993	25	51.515151515151516	32.69230769230769	52.30769230769231	58.8235294117647	26.724137931034484	9.89010989010989	42.52873563218391	25.714285714285715	25	15.476190476190476
64.43381180223285	64.38075742067554	60.12820512820513	57.829181494661924	57.49063670411985	60.33287101248266	61.98347107438016	58.285714285714285	63.9937106918239	62.85240464344942	62.554426705370105	65	59.857482185273156	51.31964809384164	97.75280898876404	97.70114942528735	65.06849315068493	61.22994652406417	62.244897959183675	58.23293172690763	98.41269841269842	98.79518072289157	98.55072463768116	98.91304347826087	97.10144927536231	97.53086419753086	93.33333333333333	94.1747572815534	98.46153846153847
78.75	64.75409836065573	68.23529411764706	46.42857142857143	71.62162162162163	69.6	55.714285714285715	64.44444444444444	54.80769230769231	25.19685039370079	53.40909090909091	27.083333333333332	70.45454545454545	50.57471264367816	34.09090909090909	73.91304347826087	60.810810810810814	29.26829268292683	41.1764705882353	60.3448275862069	33.76623376623377	29.23076923076923	59.32203389830509	37.234042553191486	42.241379310344826	56.19047619047619	52	31	32.94117647058823
66.66666666666667	53.01204819277108	60	46.15384615384615	54.90196078431372	52.94117647058823	82.92682926829268	62.7906976744186	22.388059701492537	29.577464788732396	41.1764705882353	39.53488372093023	49.152542372881356	35.294117647058826	21.53846153846154	38.59649122807018	36.36363636363637	16.129032258064516	31.57894736842105	40.74074074074074	22.22222222222222	42.857142857142854	46.875	23.529411764705884	26	48.07692307692308	53.65853658536585	40	40
56.14035087719298	61.29032258064516	40	69.81132075471699	100	39.705882352941174	68.75	58.490566037735846	82.6086956521739	81.81818181818181	72.72727272727273	100	76.3157894736842	77.27272727272727	84.21052631578948	87.17948717948718	88.88888888888889	71.42857142857143	80	96	76.66666666666667	60	71.9298245614035	85.71428571428571	85.96491228070175	87.8048780487805	74.4186046511628	89.58333333333333	94.73684210526316
49.51456310679612	77.60416666666667	66.90647482014388	59.45945945945946	54.76190476190476	78.91891891891892	68.25396825396825	53.06122448979592	22.379603399433428	24.458204334365327	21.89189189189189	48.4	18.26923076923077	29.878048780487806	18.89400921658986	28.991596638655462	30.508474576271187	38.611111111111114	15.463917525773196	28.8135593220339	28.77358490566038	30.64516129032258	38.4180790960452	39.166666666666664	26.00896860986547	37.36654804270463	52.7027027027027	35.046728971962615	15.032679738562091
74.28571428571429	65.11627906976744	32	73.6842105263158	80	34.48275862068966	70.96774193548387	75	94.73684210526316	96.55172413793103	84.84848484848484	86.36363636363636	91.30434782608695	95.65217391304348	94.73684210526316	84.21052631578948	90.9090909090909	82.75862068965517	84.61538461538461	84.21052631578948	91.66666666666667	72.22222222222223	74.19354838709677	76.47058823529412	89.65517241379311	90.47619047619048	71.42857142857143	100	85
65.38461538461539	52.38095238095238	70.27027027027027	57.69230769230769	60.869565217391305	85.18518518518519	60.60606060606061	59.09090909090909	36.36363636363637	41.666666666666664	51.851851851851855	42.857142857142854	52	45	40	63.63636363636363	45.833333333333336	32	36.36363636363637	45.833333333333336	55.55555555555556	61.76470588235294	52.5	29.62962962962963	37.2093023255814	28.571428571428573	53.84615384615385	46.42857142857143	37.03703703703704
63.29113924050633	57.971014492753625	59.48275862068966	50.48543689320388	63.095238095238095	62.22222222222222	56.89655172413793	69.17808219178082	19.65811965811966	20.895522388059703	62.903225806451616	26.262626262626263	73.5632183908046	39.39393939393939	21.50537634408602	70.2127659574468	58.064516129032256	14.285714285714286	34.69387755102041	55.55555555555556	25.742574257425744	32.432432432432435	41.12149532710281	35.60606060606061	17.293233082706767	63.888888888888886	48.57142857142857	30.344827586206897	51.111111111111114
45.23809523809524	48.214285714285715	34.48275862068966	24	52.17391304347826	50	50	58.333333333333336	30.434782608695652	16.9811320754717	56.25	5.555555555555555	57.142857142857146	26.666666666666668	12.5	58.62068965517241	32.432432432432435	5.882352941176471	43.333333333333336	28.571428571428573	28	35.714285714285715	39.39393939393939	20.930232558139537	7.6923076923076925	38.888888888888886	31.25	22.857142857142858	20
46.666666666666664	54.166666666666664	52.94117647058823	38.46153846153846	65	62.5	75	73.33333333333333	100	82.75862068965517	75	93.33333333333333	94.11764705882354	78.57142857142857	87.5	68.75	87.5	100	69.23076923076923	76.92307692307692	75	90	60	84.21052631578948	100	92.85714285714286	88.23529411764706	78.57142857142857	83.33333333333333
50.87719298245614	56.14035087719298	62.745098039215684	57.77777777777778	55.55555555555556	46.42857142857143	61.42857142857143	63.1578947368421	53.65853658536585	42.857142857142854	46	51.282051282051285	52.17391304347826	44.89795918367347	37.77777777777778	41.1764705882353	52.083333333333336	43.333333333333336	44.44444444444444	64.70588235294117	26.31578947368421	42.857142857142854	46.666666666666664	28.30188679245283	19.696969696969695	50	28	20.754716981132077	29.72972972972973
62.06896551724138	44.73684210526316	64.0625	50.943396226415096	39.21568627450981	51.666666666666664	56.578947368421055	64.58333333333333	17.821782178217823	31.3953488372093	57.142857142857146	24.59016393442623	29.761904761904763	46.15384615384615	32.20338983050848	24.528301886792452	47.22222222222222	19.047619047619047	23.91304347826087	25.714285714285715	25	42.10526315789474	42.857142857142854	38.18181818181818	9.836065573770492	30.18867924528302	30	21.73913043478261	31.25
56.25	47.36842105263158	50	58.333333333333336	53.333333333333336	55.55555555555556	66.66666666666667	85.71428571428571	36.36363636363637	43.75	64.28571428571429	65	63.63636363636363	14.285714285714286	27.272727272727273	100	29.41176470588235	25	50	27.272727272727273	14.285714285714286	30	13.333333333333334	56.25	65	42.857142857142854	45.45454545454545	73.33333333333333	33.333333333333336
18.75	40	50	45.45454545454545	72.72727272727273	31.25	33.333333333333336	44.44444444444444	64.70588235294117	62.5	77.77777777777777	60	91.66666666666667	85.71428571428571	75	84.61538461538461	58.333333333333336	33.333333333333336	56.25	44.44444444444444	80	66.66666666666667	33.333333333333336	66.66666666666667	58.333333333333336	54.54545454545455	46.666666666666664	33.333333333333336	50
34.61538461538461	93.93939393939394	33.333333333333336	46.666666666666664	56.25	0	47.82608695652174	100	0	55	3.7037037037037037	53.333333333333336	0	0	0	52.94117647058823	57.89473684210526	100	66.66666666666667	42.857142857142854	0	50	0	0	0	0	0	0	0
35.13513513513514	62.745098039215684	70.83333333333333	50	94.44444444444444	50	57.77777777777778	65.51724137931035	69.23076923076923	34.48275862068966	59.09090909090909	97.22222222222223	73.07692307692308	68.75	88	94.11764705882354	81.81818181818181	89.65517241379311	85.71428571428571	60.869565217391305	72	53.84615384615385	96.66666666666667	93.75	93.93939393939394	89.47368421052632	86.20689655172414	88.63636363636364	88.46153846153847
39.84375	39.20454545454545	37.092731829573935	44.927536231884055	42.950819672131146	43.526785714285715	34.046345811051694	40.50632911392405	41.12149532710281	36.890951276102086	38.392857142857146	37.41794310722101	41.580756013745706	40.22346368715084	67.27272727272727	45.45454545454545	39.710144927536234	42.4507658643326	40.7942238267148	47.43589743589744	72.22222222222223	66.66666666666667	68	73.77049180327869	93.33333333333333	72.5	93.75	79.54545454545455	70.27027027027027
38.888888888888886	45.833333333333336	50	28.571428571428573	71.42857142857143	63.1578947368421	44.44444444444444	50	14.285714285714286	9.090909090909092	30	26.08695652173913	11.764705882352942	28.571428571428573	37.5	37.5	23.076923076923077	47.61904761904762	58.333333333333336	42.857142857142854	31.25	44.44444444444444	35	0	13.333333333333334	31.818181818181817	58.333333333333336	17.857142857142858	40
56.25	58	45.65217391304348	88.88888888888889	87.5	43.58974358974359	77.77777777777777	73.52941176470588	91.66666666666667	88.05970149253731	87.5	95.34883720930233	87.5	97.36842105263158	93.22033898305085	90.56603773584905	100	89.0909090909091	100	85.29411764705883	91.48936170212765	89.74358974358974	81.81818181818181	69.23076923076923	97.72727272727273	85	79.41176470588235	98.57142857142857	92.45283018867924
52.94117647058823	40.50632911392405	34.666666666666664	41.666666666666664	31.70731707317073	46	58.73015873015873	45.90163934426229	3.4653465346534653	9.497206703910615	18.9873417721519	3.5971223021582732	35.64356435643565	11.494252873563218	8.860759493670885	47.916666666666664	13.095238095238095	2.479338842975207	23.80952380952381	25.49019607843137	22.580645161290324	22.033898305084747	21.62162162162162	4.444444444444445	13.513513513513514	12.631578947368421	30.158730158730158	8.219178082191782	14.953271028037383
64.44444444444444	61.40350877192982	72.97297297297297	75.86206896551724	55.55555555555556	71.69811320754717	63.829787234042556	60.416666666666664	23.529411764705884	44.067796610169495	41.666666666666664	14	33.333333333333336	40	32.758620689655174	48.57142857142857	60	27.5	35.294117647058826	59.09090909090909	29.41176470588235	45.945945945945944	50	25.925925925925927	28.88888888888889	46.875	26	32.5	47.05882352941177
22.727272727272727	29.166666666666668	22.22222222222222	55.172413793103445	43.58974358974359	23.80952380952381	38.63636363636363	35	58.333333333333336	54.285714285714285	69.44444444444444	64.70588235294117	69.56521739130434	50	58.97435897435897	75	20	41.86046511627907	72	41.1764705882353	27.272727272727273	54.54545454545455	41.935483870967744	57.89473684210526	50	47.72727272727273	55.88235294117647	44.827586206896555	30
30.76923076923077	50	45.45454545454545	90	47.82608695652174	46.666666666666664	35	36.8421052631579	100	26.666666666666668	76.92307692307692	40	100	91.66666666666667	100	50	100	37.5	0	100	85.71428571428571	100	0	81.25	100	100	100	93.33333333333333	90
65.78947368421052	69.76744186046511	56.666666666666664	85.18518518518519	74	75.75757575757575	73.33333333333333	56	27.272727272727273	48.275862068965516	18.181818181818183	47.05882352941177	46.666666666666664	47.05882352941177	34.375	65.51724137931035	60.60606060606061	48.648648648648646	71.42857142857143	59.09090909090909	86.66666666666667	14.285714285714286	54.83870967741935	65.625	72.22222222222223	36.36363636363637	34.61538461538461	37.5	77.77777777777777
65.51724137931035	75.51020408163265	73.6842105263158	90.9090909090909	64.15094339622641	60	85.18518518518519	47.36842105263158	26.470588235294116	32.53012048192771	29.82456140350877	46.2962962962963	51.851851851851855	29.26829268292683	19.565217391304348	46.15384615384615	41.86046511627907	17.46031746031746	37.77777777777778	45.45454545454545	22.22222222222222	8	74.07407407407408	53.333333333333336	29.09090909090909	48.93617021276596	56.81818181818182	46.808510638297875	48.275862068965516
52.94117647058823	46.51162790697674	36	57.89473684210526	66.66666666666667	36.36363636363637	48.148148148148145	42.10526315789474	72.72727272727273	90.3225806451613	29.62962962962963	69.23076923076923	65.51724137931035	61.111111111111114	82.3529411764706	82.6086956521739	73.6842105263158	75	76.47058823529412	93.75	79.16666666666667	58.333333333333336	78.26086956521739	67.85714285714286	79.3103448275862	61.111111111111114	65.51724137931035	71.7948717948718	65.21739130434783
85.48387096774194	91.19718309859155	89.16256157635468	94.11764705882354	100	97.97979797979798	90.28132992327366	86.66666666666667	97.41379310344827	81.38424821002387	58.8235294117647	90.71428571428571	39.33933933933934	70.99447513812154	26.08695652173913	97.92387543252595	87.5	44.56824512534819	100	72.8395061728395	91.23711340206185	69.18238993710692	64.96062992125984	97.96954314720813	97.0059880239521	98.07692307692308	96.07843137254902	66.32911392405063	52
37.4468085106383	36.22291021671827	39.45578231292517	33.13609467455621	31.818181818181817	35.49618320610687	50.689655172413794	36.254980079681275	54.794520547945204	33.11036789297659	36.25304136253041	48.78048780487805	34.24657534246575	33.333333333333336	94.11764705882354	81.48148148148148	34.841628959276015	40.69767441860465	36.57142857142857	29.32330827067669	63.9344262295082	61.702127659574465	80	84.0909090909091	72.36842105263158	73.97260273972603	68.18181818181819	58.69565217391305	79.3103448275862
61.53846153846154	64	78.94736842105263	72.72727272727273	70.27027027027027	74.54545454545455	51.21951219512195	61.29032258064516	31.818181818181817	50	47.61904761904762	43.24324324324324	73.33333333333333	61.904761904761905	61.53846153846154	58.333333333333336	66.66666666666667	45.714285714285715	43.47826086956522	69.56521739130434	58.064516129032256	78.57142857142857	52.63157894736842	36.36363636363637	44.11764705882353	61.53846153846154	50	28.205128205128204	31.03448275862069
69.23076923076923	57.4468085106383	42.857142857142854	62.06896551724138	73.4375	35	64.86486486486487	72.09302325581395	88.0952380952381	93.75	91.89189189189189	95.74468085106383	87.5	91.17647058823529	92.5925925925926	86.36363636363636	80.48780487804878	93.54838709677419	92.3076923076923	79.16666666666667	71.42857142857143	88.57142857142857	68	66.66666666666667	89.65517241379311	79.16666666666667	85.71428571428571	77.14285714285714	73.07692307692308
92.3076923076923	96.66666666666667	100	84.61538461538461	100	88.88888888888889	95.45454545454545	100	25.925925925925927	47.36842105263158	18.75	92.3076923076923	53.84615384615385	66.66666666666667	23.076923076923077	91.66666666666667	82.3529411764706	66.66666666666667	100	0	92.85714285714286	86.66666666666667	86.36363636363636	88.88888888888889	0	100	46.15384615384615	100	40
93.42105263157895	68.50828729281768	74.4186046511628	67.44186046511628	77.02702702702703	75.2	83.17757009345794	71.42857142857143	40.298507462686565	43	57.5	50.526315789473685	62.264150943396224	38.75	34.831460674157306	63.63636363636363	60.3448275862069	30.76923076923077	50	71.21212121212122	33.663366336633665	64.44444444444444	55.10204081632653	51.724137931034484	41.81818181818182	56.43564356435643	67.01030927835052	63.95348837209303	45.45454545454545
87.5	76.27118644067797	56.60377358490566	48.57142857142857	81.08108108108108	72.72727272727273	72.22222222222223	50.847457627118644	100	93.54838709677419	91.66666666666667	91.52542372881356	98.30508474576271	76.19047619047619	88.63636363636364	78.37837837837837	86.48648648648648	87.23404255319149	100	81.25	97.36842105263158	83.33333333333333	82.85714285714286	96.61016949152543	97.36842105263158	88	91.07142857142857	93.84615384615384	92.10526315789474
54.621848739495796	51.41065830721003	60.24096385542169	33.333333333333336	61.085972850678736	56.223175965665234	30.256410256410255	49.0990990990991	29.493087557603687	14.915254237288135	32.857142857142854	20.97902097902098	25.31645569620253	20.11173184357542	27.92792792792793	29.319371727748692	32.12435233160622	19.473684210526315	36.29032258064516	36.75213675213675	28.65497076023392	31.176470588235293	36.19631901840491	28.35820895522388	31.818181818181817	56.18556701030928	32.158590308370044	22.33502538071066	29.78723404255319
36.36363636363637	50	23.529411764705884	46.666666666666664	37.5	43.75	57.142857142857146	38.46153846153846	67.85714285714286	81.81818181818181	85.71428571428571	70.58823529411765	90	68.75	66.66666666666667	60	58.8235294117647	47.61904761904762	71.42857142857143	63.63636363636363	69.23076923076923	66.66666666666667	57.142857142857146	40	39.130434782608695	61.111111111111114	65.38461538461539	76.92307692307692	55.55555555555556
83.58208955223881	76.27118644067797	79.06976744186046	78.18181818181819	95.65217391304348	86.53846153846153	77.41935483870968	88.88888888888889	64	77.41935483870968	49.12280701754386	80	40.476190476190474	18.181818181818183	48.57142857142857	25.806451612903224	66.66666666666667	64.70588235294117	78.48101265822785	50	76.19047619047619	57.142857142857146	66.66666666666667	53.246753246753244	86.48648648648648	71.42857142857143	54.90196078431372	29.166666666666668	77.77777777777777
88.23529411764706	76.92307692307692	88.23529411764706	100	87.5	92.85714285714286	95.65217391304348	83.33333333333333	91.66666666666667	50	88.23529411764706	80.76923076923077	40	78.57142857142857	77.77777777777777	77.77777777777777	82.3529411764706	75	55.55555555555556	52.94117647058823	56.25	46.666666666666664	63.63636363636363	100	68.75	62.5	75	85.71428571428571	100
92.3076923076923	91.30434782608695	95.65217391304348	87.5	100	91.30434782608695	90.9090909090909	73.33333333333333	66.66666666666667	100	81.25	100	69.23076923076923	0	77.77777777777777	33.333333333333336	84.61538461538461	45	100	83.33333333333333	83.33333333333333	50	100	37.5	0	0	62.5	0	88.88888888888889
51.42857142857143	69.6969696969697	63.265306122448976	38.095238095238095	68.91891891891892	78.04878048780488	63.333333333333336	52.857142857142854	35.294117647058826	48.97959183673469	57.4468085106383	35.294117647058826	19.444444444444443	44	33.333333333333336	41.1764705882353	32.758620689655174	17.142857142857142	20	46.666666666666664	23.529411764705884	27.272727272727273	35	47.5	26.666666666666668	60.526315789473685	43.18181818181818	35.8974358974359	29.545454545454547
64.70588235294117	48	60	85.71428571428571	85.71428571428571	53.333333333333336	84.61538461538461	65	95	92.3076923076923	92.85714285714286	100	88.88888888888889	100	100	90	94.44444444444444	100	100	92.85714285714286	80	83.33333333333333	78.57142857142857	80	85.71428571428571	81.81818181818181	91.66666666666667	81.81818181818181	83.33333333333333
48.148148148148145	43.18181818181818	41.37931034482759	41.1764705882353	34.48275862068966	29.166666666666668	34.78260869565217	33.333333333333336	50	70	52.94117647058823	65.85365853658537	40.54054054054054	53.125	51.851851851851855	44.44444444444444	40	45	30.76923076923077	28.571428571428573	52	70	57.89473684210526	86.36363636363636	60	69.6969696969697	72	93.33333333333333	67.85714285714286
51.515151515151516	54.166666666666664	46.42857142857143	33.333333333333336	36.36363636363637	44	42.42424242424242	47.05882352941177	8.695652173913043	25	54.54545454545455	14.285714285714286	53.333333333333336	36	19.444444444444443	32	41.666666666666664	21.428571428571427	37.5	48.57142857142857	24	37.5	40	9.523809523809524	10.869565217391305	24.242424242424242	16.129032258064516	32.142857142857146	4.761904761904762
49.056603773584904	48.85496183206107	79.6116504854369	40	59.523809523809526	63.716814159292035	30.263157894736842	47.72727272727273	3.787878787878788	24.56140350877193	23.96694214876033	20.192307692307693	11.971830985915492	37.64705882352941	22.151898734177216	29.896907216494846	33.84615384615385	20	43.333333333333336	21.21212121212121	28.30188679245283	25	52.87356321839081	23.636363636363637	12.711864406779661	52.205882352941174	48.648648648648646	36.44859813084112	26.470588235294116
47.22222222222222	50	59.375	68.42105263157895	45.45454545454545	30.76923076923077	50	45.45454545454545	88.88888888888889	94.28571428571429	66.66666666666667	66.66666666666667	42.10526315789474	30.434782608695652	56.25	77.27272727272727	73.6842105263158	69.23076923076923	77.77777777777777	70	92.3076923076923	75	76.47058823529412	57.5	80.95238095238095	47.05882352941177	72.22222222222223	66.66666666666667	70
65.78947368421052	48.78048780487805	58.62068965517241	73.33333333333333	57.142857142857146	47.36842105263158	67.3913043478261	68.75	89.47368421052632	71.73913043478261	73.46938775510205	93.10344827586206	82.6086956521739	77.77777777777777	79.48717948717949	68.57142857142857	80	77.14285714285714	88.88888888888889	88.23529411764706	83.87096774193549	87.87878787878788	92.3076923076923	78.78787878787878	86.48648648648648	89.28571428571429	64	65	58.62068965517241
53.84615384615385	61.29032258064516	68.75	75	81.25	22.22222222222222	60	68.18181818181819	90.9090909090909	86.36363636363636	86.36363636363636	94.11764705882354	95.45454545454545	80	90.9090909090909	100	83.33333333333333	100	80	85	100	81.25	76.47058823529412	89.47368421052632	94.73684210526316	84.21052631578948	84.61538461538461	95	85.71428571428571
92.5925925925926	93.87755102040816	96.875	96.15384615384616	80	70.37037037037037	92.10526315789474	100	74.28571428571429	78.18181818181819	50	76.47058823529412	96.96969696969697	75	73.33333333333333	78.57142857142857	72.72727272727273	60.60606060606061	50	64	64.70588235294117	52.38095238095238	69.04761904761905	72.22222222222223	100	64.51612903225806	77.41935483870968	74.4186046511628	88.23529411764706
94.28571428571429	100	84	100	90.9090909090909	73.33333333333333	100	100	92.85714285714286	70.73170731707317	93.33333333333333	76.74418604651163	84.21052631578948	66.66666666666667	65.9090909090909	73.33333333333333	58.8235294117647	67.85714285714286	30.76923076923077	68.96551724137932	67.74193548387096	43.47826086956522	74.28571428571429	82.5	66.66666666666667	82.14285714285714	77.77777777777777	63.888888888888886	78.78787878787878
57.86516853932584	42.31974921630094	44.052863436123346	60.283687943262414	46.927374301675975	50	38.26086956521739	43.29004329004329	55	54.18181818181818	42.08955223880597	53.475935828877006	46.07843137254902	42.857142857142854	80	90.9090909090909	43.347639484978544	42.131979695431475	48.031496062992126	40.69767441860465	100	91.30434782608695	81.25	92.5925925925926	85.71428571428571	100	91.89189189189189	90	84.61538461538461
33.9622641509434	26.422764227642276	31.52173913043478	20.930232558139537	34.224598930481285	22.89156626506024	23.85786802030457	23.49397590361446	31.372549019607842	28.755364806866954	31.779661016949152	25.61576354679803	32.11678832116788	21.62162162162162	87.87878787878788	86.66666666666667	23.076923076923077	37.142857142857146	16.883116883116884	28.395061728395063	88.46153846153847	82.6086956521739	88.88888888888889	82.05128205128206	91.66666666666667	100	80.95238095238095	91.42857142857143	78.78787878787878
41.935483870967744	44.5945945945946	42.608695652173914	45.21739130434783	48.091603053435115	40.90909090909091	37.69230769230769	50.78125	50	46.994535519125684	41.01123595505618	42.61363636363637	54.411764705882355	48.201438848920866	56.16438356164384	59.72222222222222	41.666666666666664	50.99337748344371	37.03703703703704	43.624161073825505	70.27027027027027	69.84126984126983	68.35443037974683	74.35897435897436	78.04878048780488	49.25373134328358	53.7037037037037	81.11111111111111	81.15942028985508
100	92.5925925925926	100	90.9090909090909	100	90.9090909090909	92.3076923076923	89.47368421052632	40	100	87.5	42.857142857142854	62.5	30.76923076923077	44.44444444444444	31.818181818181817	95	0	100	100	100	93.33333333333333	100	100	46.15384615384615	100	71.42857142857143	85.71428571428571	43.75
57.5	45.833333333333336	52	32	41.37931034482759	53.333333333333336	44	56.36363636363637	35.55555555555556	15.384615384615385	75.60975609756098	22.413793103448278	53.84615384615385	25	29.545454545454547	47.45762711864407	28.26086956521739	20	40	63.63636363636363	31.25	40	32.432432432432435	15.517241379310345	4.651162790697675	31.57894736842105	26.31578947368421	27.536231884057973	32.142857142857146
52	74.28571428571429	65.9090909090909	73.80952380952381	73.6842105263158	55.172413793103445	92.5925925925926	72.72727272727273	92	91.66666666666667	100	100	95	100	91.89189189189189	92	80.95238095238095	100	62.5	71.42857142857143	88.23529411764706	100	95.23809523809524	92.3076923076923	93.75	100	100	84.61538461538461	100
95.65217391304348	82.6086956521739	93.33333333333333	80	100	92.85714285714286	71.42857142857143	89.47368421052632	85.71428571428571	89.47368421052632	100	85.71428571428571	54.54545454545455	83.33333333333333	86.66666666666667	44.44444444444444	66.66666666666667	66.66666666666667	45.45454545454545	66.66666666666667	66.66666666666667	50	63.63636363636363	86.95652173913044	82.3529411764706	58.333333333333336	71.42857142857143	87.5	66.66666666666667
23.529411764705884	81.25	42.857142857142854	50	72.22222222222223	47.82608695652174	64	78.26086956521739	93.33333333333333	93.33333333333333	86.66666666666667	91.66666666666667	88.88888888888889	100	93.33333333333333	85	71.42857142857143	63.63636363636363	76.92307692307692	90.9090909090909	76.47058823529412	86.36363636363636	81.25	76.47058823529412	83.33333333333333	69.23076923076923	100	65	66.66666666666667
95.34883720930233	82	97.36842105263158	91.89189189189189	97.5	89.79591836734694	77.14285714285714	84.31372549019608	57.5	50.81967213114754	70.6896551724138	60	69.0909090909091	72.72727272727273	60	71.42857142857143	64.28571428571429	62.71186440677966	61.53846153846154	62.5	70	47.36842105263158	51.42857142857143	54	75.43859649122807	55.76923076923077	69.44444444444444	55.81395348837209	54.166666666666664
66.66666666666667	58.8235294117647	78.57142857142857	25	52	71.42857142857143	38.888888888888886	47.82608695652174	6.25	37.5	60	22.22222222222222	81.81818181818181	20	13.333333333333334	56.25	41.666666666666664	13.333333333333334	25	44.44444444444444	16.666666666666668	38.46153846153846	21.05263157894737	14.285714285714286	16.666666666666668	41.666666666666664	14.285714285714286	8.333333333333334	33.333333333333336
51.351351351351354	39.02439024390244	73.6842105263158	38.095238095238095	57.142857142857146	40.476190476190474	70.58823529411765	42.857142857142854	26.08695652173913	19.318181818181817	28.333333333333332	7.407407407407407	22.22222222222222	33.333333333333336	11.764705882352942	24	22.727272727272727	23.214285714285715	16.666666666666668	31.25	22.857142857142858	45.16129032258065	12.121212121212121	30	10.869565217391305	23.404255319148938	22.22222222222222	19.23076923076923	17.857142857142858
59.333333333333336	38.388625592417064	53.57142857142857	27.272727272727273	53.48837209302326	49.80392156862745	46.90721649484536	36.36363636363637	2.142857142857143	11.751662971175167	18.876404494382022	32.78688524590164	13.588850174216027	24.017467248908297	14.385964912280702	26.20689655172414	24.456521739130434	14.647887323943662	1.3157894736842106	14.457831325301205	20.146520146520146	29.29936305732484	15.328467153284672	28.645833333333332	10.9375	18.457300275482094	13.872832369942197	17.35159817351598	18.81188118811881
50.617283950617285	47.66355140186916	54.83870967741935	51.351351351351354	57.6271186440678	50	56	25.757575757575758	13.88888888888889	21.518987341772153	41.37931034482759	36.36363636363637	48.78048780487805	25	16.19047619047619	48.57142857142857	53.333333333333336	9.090909090909092	17.857142857142858	48.4375	34.54545454545455	48.19277108433735	26.262626262626263	12.698412698412698	12.345679012345679	28.125	35.05154639175258	14.516129032258064	19.17808219178082
86.20689655172414	81.81818181818181	73.07692307692308	80	66.66666666666667	72.72727272727273	52.38095238095238	61.53846153846154	59.09090909090909	64	77.77777777777777	77.27272727272727	47.05882352941177	66.66666666666667	62.5	53.84615384615385	58.333333333333336	35.294117647058826	37.5	60	40.90909090909091	30.76923076923077	52.38095238095238	67.85714285714286	35	59.09090909090909	53.333333333333336	56	55.55555555555556
82.45614035087719	64.70588235294117	61.111111111111114	71.66666666666667	66.66666666666667	59.61538461538461	61.904761904761905	63.63636363636363	41.46341463414634	29.530201342281877	34.343434343434346	32.432432432432435	42.666666666666664	44.23076923076923	46.666666666666664	50.76923076923077	35.36585365853659	41.83673469387755	12.5	37.096774193548384	41.02564102564103	43.54838709677419	46.15384615384615	47.76119402985075	45.16129032258065	50.892857142857146	45.91836734693877	25	42.857142857142854
77.5	73.49397590361446	76.66666666666667	81.25	70.96774193548387	70.14925373134328	73.01587301587301	82.25806451612904	57.142857142857146	44.44444444444444	61.666666666666664	45	47.72727272727273	59.09090909090909	54.716981132075475	53.333333333333336	39.130434782608695	56	38.888888888888886	45.65217391304348	52.63157894736842	47.05882352941177	43.13725490196079	50	55.38461538461539	52.30769230769231	59.09090909090909	53.06122448979592	53.125
51.851851851851855	38.666666666666664	57.142857142857146	43.63636363636363	52.11267605633803	52.17391304347826	42.10526315789474	60.204081632653065	18.91891891891892	24.444444444444443	54.54545454545455	26.829268292682926	51.42857142857143	10.81081081081081	19.48051948051948	58.57142857142857	28.048780487804876	10.091743119266056	36.36363636363637	46.42857142857143	36.36363636363637	51.851851851851855	23.59550561797753	19.587628865979383	11.627906976744185	32.94117647058823	29.87012987012987	20.952380952380953	27.536231884057973
62.6865671641791	31.528046421663444	29.479768786127167	33.0316742081448	55.343511450381676	36.37640449438202	28.26204656199242	37.831603229527104	39.16083916083916	38.46153846153846	35.348837209302324	50.17667844522968	37.73006134969325	33.68983957219251	90.990990990991	89.28571428571429	46.19565217391305	39.010989010989015	58.895705521472394	33.04794520547945	93.69369369369369	100	83.51648351648352	73.48837209302326	87.03703703703704	83.17757009345794	96.55172413793103	97.70114942528735	88.33333333333333
61.702127659574465	48.484848484848484	39.285714285714285	35.714285714285715	43.75	41.666666666666664	46.666666666666664	37.5	64.58333333333333	65	70.58823529411765	77.55102040816327	83.33333333333333	55.55555555555556	89.65517241379311	88.23529411764706	59.375	78.57142857142857	66.66666666666667	76.66666666666667	66.66666666666667	54.166666666666664	75.86206896551724	70	67.6470588235294	54.83870967741935	72.72727272727273	48	70
58.333333333333336	54.78260869565217	64.38356164383562	41.666666666666664	57.142857142857146	62.96296296296296	53.01204819277108	64.51612903225806	20	23.170731707317074	51.724137931034484	27.848101265822784	57.534246575342465	35.294117647058826	37.5	39.62264150943396	44.067796610169495	15.517241379310345	38.70967741935484	55.55555555555556	36.95652173913044	37.77777777777778	33.333333333333336	25.84269662921348	13.636363636363637	47.142857142857146	16	31.428571428571427	35.38461538461539
53.26086956521739	66.66666666666667	70.45454545454545	68.85245901639344	58.064516129032256	68.51851851851852	81.13207547169812	64.19753086419753	41.30434782608695	43.56435643564357	39.583333333333336	52.68817204301075	56.33802816901409	36.8421052631579	50	55.76923076923077	42	51.666666666666664	45.945945945945944	33.333333333333336	34.54545454545455	57.89473684210526	57.89473684210526	46.875	41.37931034482759	16.901408450704224	32.6530612244898	41.26984126984127	13.333333333333334
100	78.57142857142857	75	91.66666666666667	88.88888888888889	93.33333333333333	94.44444444444444	100	94.73684210526316	83.87096774193549	83.33333333333333	83.33333333333333	77.77777777777777	77.77777777777777	81.81818181818181	73.33333333333333	58.333333333333336	78.57142857142857	66.66666666666667	62.5	57.89473684210526	60	57.142857142857146	83.33333333333333	78.57142857142857	60	100	54.166666666666664	88.23529411764706
97.22222222222223	97.61904761904762	100	96.66666666666667	97.5	92.5	96.7741935483871	92.5925925925926	97.67441860465117	73.52941176470588	70.58823529411765	71.73913043478261	83.33333333333333	100	68.42105263157895	82.3529411764706	92	100	76.19047619047619	95.83333333333333	81.81818181818181	100	90.9090909090909	68.42105263157895	93.33333333333333	68.75	59.375	84	64.70588235294117
66.66666666666667	64.86486486486487	59.375	27.77777777777778	47.36842105263158	67.85714285714286	52	46.42857142857143	76.47058823529412	72.22222222222223	90.9090909090909	93.33333333333333	91.30434782608695	72.72727272727273	87.5	70.96774193548387	61.904761904761905	63.333333333333336	54.54545454545455	53.333333333333336	51.851851851851855	94.28571428571429	88.88888888888889	27.586206896551722	91.17647058823529	92.85714285714286	75	78.04878048780488	84.61538461538461
38.888888888888886	35.294117647058826	50	66.66666666666667	50	47.61904761904762	58.333333333333336	42.857142857142854	14.285714285714286	5.882352941176471	58.333333333333336	23.076923076923077	25	16.666666666666668	13.333333333333334	28.571428571428573	18.75	10	33.333333333333336	33.333333333333336	0	22.22222222222222	46.666666666666664	8.333333333333334	9.523809523809524	13.333333333333334	33.333333333333336	11.11111111111111	10
33.333333333333336	50	42.30769230769231	83.33333333333333	64.28571428571429	45.45454545454545	41.1764705882353	60.714285714285715	81.81818181818181	70.37037037037037	73.33333333333333	74.19354838709677	70.83333333333333	72.22222222222223	76.47058823529412	86.36363636363636	81.81818181818181	71.42857142857143	68.42105263157895	95.65217391304348	71.42857142857143	58.333333333333336	60	55.172413793103445	75	88.88888888888889	79.16666666666667	73.91304347826087	41.666666666666664
0	0	0	0	24.444444444444443	2.5	75.87822014051523	36.72566371681416	0.43478260869565216	0.56657223796034	0.40816326530612246	0.6607929515418502	0.5277044854881267	0	0	0.9316770186335404	0.6666666666666666	0.3669724770642202	0.5524861878453039	0	0	2.8112449799196786	0	0.6896551724137931	0.546448087431694	0.62402496099844	0.4672897196261682	0.6711409395973155	0.45662100456621
42.10526315789474	37.27272727272727	40.18691588785047	22.89156626506024	64.55696202531645	58.59375	58.666666666666664	37.121212121212125	5.9405940594059405	8.94308943089431	35.22267206477733	4.848484848484849	32.95454545454545	18.3206106870229	8.771929824561404	52.38095238095238	30.625	9.62566844919786	11.278195488721805	27.848101265822784	22.48062015503876	34.065934065934066	23.46938775510204	21.05263157894737	6.993006993006993	21.764705882352942	17.171717171717173	18.115942028985508	25.757575757575758
67.85714285714286	62.06896551724138	58.8235294117647	50	65	75.86206896551724	73.33333333333333	73.91304347826087	51.851851851851855	37.5	62.06896551724138	45.833333333333336	63.333333333333336	47.36842105263158	25	68.42105263157895	60.714285714285715	33.333333333333336	35.294117647058826	62.5	46.15384615384615	60.714285714285715	34.78260869565217	37.5	18.181818181818183	59.09090909090909	52.63157894736842	40.74074074074074	21.428571428571427
50	62.5	50	53.333333333333336	50	52.63157894736842	54.54545454545455	42.857142857142854	17.647058823529413	7.6923076923076925	35	15.384615384615385	50	23.529411764705884	33.333333333333336	22.22222222222222	33.333333333333336	5.2631578947368425	37.5	37.5	29.41176470588235	25	21.73913043478261	38.095238095238095	5.555555555555555	20	16.666666666666668	11.11111111111111	30.434782608695652
57.89473684210526	52.94117647058823	45.45454545454545	50	60	50	50	60	41.666666666666664	16.666666666666668	58.8235294117647	27.77777777777778	50	44.44444444444444	15.384615384615385	55	54.54545454545455	5.882352941176471	40	75	33.333333333333336	57.142857142857146	28.571428571428573	35.714285714285715	17.647058823529413	28.571428571428573	31.25	11.764705882352942	0
75.55555555555556	71.95121951219512	80.9090909090909	58.333333333333336	65.1685393258427	64.75409836065573	52.892561983471076	64.86486486486487	23.62204724409449	30.578512396694215	71.875	20.792079207920793	62.16216216216216	50.70422535211268	28.571428571428573	64.22018348623853	37.17948717948718	27.2	39.473684210526315	60.869565217391305	61.76470588235294	51.515151515151516	50	35.64356435643565	18.181818181818183	48.958333333333336	36.986301369863014	44.18604651162791	50.74626865671642
34.61538461538461	50.53763440860215	47.87234042553192	41.333333333333336	52.41935483870968	43.44827586206897	45.67901234567901	60.215053763440864	37.89954337899543	24.2152466367713	34.44976076555024	50.467289719626166	24.731182795698924	26.630434782608695	26.20689655172414	26.08695652173913	21.49532710280374	13.970588235294118	22.36842105263158	32.47863247863248	20	29.032258064516128	13.821138211382113	28.089887640449437	12	42.391304347826086	31.57894736842105	26.285714285714285	32.87671232876713
53.333333333333336	59.375	75	100	60	54.54545454545455	52.63157894736842	92.3076923076923	93.33333333333333	77.27272727272727	100	100	57.142857142857146	57.142857142857146	96.29629629629629	94.11764705882354	66.66666666666667	75	100	60	71.42857142857143	100	91.66666666666667	94.11764705882354	100	100	91.30434782608695	92.3076923076923	100
57.8125	61.79775280898876	69.64285714285714	52.857142857142854	67.5	71.76470588235294	54.54545454545455	62.5	34.54545454545455	32.857142857142854	51.785714285714285	25	29.41176470588235	34	31.818181818181817	13.88888888888889	52.38095238095238	30	58.333333333333336	40.90909090909091	34.48275862068966	37.5	43.90243902439025	27.536231884057973	44.18604651162791	41.02564102564103	38.297872340425535	52.63157894736842	55.55555555555556
50	32	52.94117647058823	40.74074074074074	61.904761904761905	80	30.612244897959183	61.36363636363637	19.047619047619047	20.37037037037037	34.285714285714285	20.833333333333332	30.76923076923077	34.375	17.94871794871795	29.09090909090909	31.914893617021278	3.7037037037037037	50	32.25806451612903	0	21.153846153846153	21.27659574468085	28.30188679245283	16.666666666666668	21.21212121212121	25.58139534883721	14.084507042253522	26.785714285714285
53.333333333333336	19.047619047619047	36.8421052631579	40	20.833333333333332	26.666666666666668	54.54545454545455	38.095238095238095	10.344827586206897	6.976744186046512	0	3.125	29.166666666666668	16	6.25	3.4482758620689653	0	6.666666666666667	15.384615384615385	11.764705882352942	0	0	21.21212121212121	7.407407407407407	12.121212121212121	24.324324324324323	18.181818181818183	4.166666666666667	0
63.06306306306306	70.81545064377683	71.42857142857143	76.85185185185185	87.23404255319149	58.4070796460177	83.33333333333333	74.54545454545455	48.59437751004016	38.41059602649007	62.10526315789474	52.72727272727273	64.171122994652407	49.57983193277311	46.5	41.05263157894737	33.57664233576642	41.74311926605505	40.90909090909091	36.36363636363637	53.96825396825397	51.96078431372549	50	53.54330708661417	55.172413793103445	58.415841584158414	64.375	59.73154362416108	56.09756097560975
69.23076923076923	62.944162436548226	66.44736842105263	76.72413793103448	61.6822429906542	76.88679245283019	48.50299401197605	47.10144927536232	24.47257383966245	34.5945945945946	38.46153846153846	20.76502732240437	43.529411764705884	39.285714285714285	31.132075471698112	53.125	42.857142857142854	24.583333333333332	25	42.95302013422819	33.333333333333336	36.7816091954023	40.28776978417266	44.23076923076923	32.38095238095238	48.924731182795696	51.32743362831859	35.625	15.294117647058824
62.8099173553719	54.929577464788736	70.37037037037037	67.25146198830409	72.61904761904762	70.98445595854922	60.714285714285715	56.310679611650485	32.142857142857146	32.71889400921659	28.855721393034827	35.981308411214954	48.648648648648646	43	16.91176470588235	61.979166666666664	45.689655172413794	30.14354066985646	56.043956043956044	43.442622950819676	33.333333333333336	61.81818181818182	63.1578947368421	31.61764705882353	34.73684210526316	53.94736842105263	65.78947368421052	44.927536231884055	37.16814159292036
53.03030303030303	59.01639344262295	50	68.75	62.22222222222222	54.80769230769231	77.41935483870968	55	22.54901960784314	26.143790849673202	57.46268656716418	26.126126126126128	66.08695652173913	36.8421052631579	23.863636363636363	67.94871794871794	44.086021505376344	28.048780487804876	50	27.63157894736842	37.254901960784316	57.142857142857146	46.835443037974684	33.333333333333336	23.529411764705884	45.588235294117645	40.449438202247194	27.678571428571427	19.17808219178082
60	43.8423645320197	63.12849162011173	49.504950495049506	58.666666666666664	62	57.72727272727273	51.67464114832536	14.685314685314685	22.941176470588236	58.16326530612245	23.78048780487805	59.411764705882355	28.089887640449437	31.11111111111111	57.89473684210526	46.15384615384615	16.41025641025641	31.25	45.45454545454545	30.833333333333332	43.84615384615385	47.286821705426355	17.24137931034483	11.848341232227488	41.54929577464789	46.198830409356724	29.41176470588235	28.125
66.66666666666667	45.45454545454545	64.28571428571429	75	61.53846153846154	42.857142857142854	75	55.55555555555556	64	61.53846153846154	66.66666666666667	76.92307692307692	88.23529411764706	100	76	89.47368421052632	75	88.88888888888889	90	88.23529411764706	72.72727272727273	87.5	100	85.71428571428571	66.66666666666667	72.22222222222223	71.42857142857143	91.66666666666667	66.66666666666667
87.77777777777777	88.10068649885584	80.47945205479452	74.86910994764398	94.30051813471502	90.76305220883535	70.53941908713693	71.17117117117117	62.758620689655174	40.44117647058823	63.65638766519824	72.5085910652921	62.46246246246246	51.42857142857143	56.195965417867434	49.06542056074766	70.74829931972789	40.90909090909091	95.17241379310344	81.66666666666667	80.32786885245902	86.13861386138613	78.18181818181819	46.69260700389105	50.151057401812686	59.54692556634304	94.25287356321839	89.76377952755905	79.4392523364486
63.71308016877637	65.89403973509934	61.88340807174888	73.125	48	56.63430420711974	51.89873417721519	41.988950276243095	21.96078431372549	33.091787439613526	45.02923976608187	22.310756972111555	54.87364620938628	39.86013986013986	23.385300668151448	63.05418719211823	41.48471615720524	16.710182767624023	29.834254143646408	46.06060606060606	32.916666666666664	47.45762711864407	56.626506024096386	25.2	12.814070351758794	45.63953488372093	32.68292682926829	27.814569536423843	36.633663366336634
44.71830985915493	50.92348284960422	49.586776859504134	52.980132450331126	57.47663551401869	42.285714285714285	50.45871559633027	51.00401606425703	49.42084942084942	44.78114478114478	37.46701846965699	40.95940959409594	50.53763440860215	55.37190082644628	83.87096774193549	72.72727272727273	40.07936507936508	57.67918088737201	50.75757575757576	53.608247422680414	89.04109589041096	75.47169811320755	91.48936170212765	72.54901960784314	78.78787878787878	79.62962962962963	78.87323943661971	81.33333333333333	83.63636363636364
61.904761904761905	52.94117647058823	69.81132075471699	75	55.223880597014926	74.74747474747475	72.34042553191489	70.83333333333333	36.79245283018868	33.04347826086956	39.325842696629216	44.680851063829785	41.007194244604314	33.333333333333336	41.12149532710281	50	52.083333333333336	38.333333333333336	27.45098039215686	67.9245283018868	34.93975903614458	57.407407407407405	49.397590361445786	47.69230769230769	57.89473684210526	35.35353535353536	51.06382978723404	64.28571428571429	56.25
42.0353982300885	52.054794520547944	41.1764705882353	50	47.27272727272727	46.96969696969697	38.37837837837838	46.96132596685083	51.03448275862069	41.05263157894737	52.77777777777778	47.239263803680984	47.32824427480916	52.72727272727273	97.22222222222223	73.17073170731707	43.40659340659341	50	42.4	45.283018867924525	84.375	91.89189189189189	60.3448275862069	74.6268656716418	62.637362637362635	71.91011235955057	90.9090909090909	76.05633802816901	70.17543859649123
60.65573770491803	35.13513513513514	62.5	63.1578947368421	66.66666666666667	51.388888888888886	54.83870967741935	49.27536231884058	26.363636363636363	20.87912087912088	57.66423357664234	20.408163265306122	50	21.782178217821784	26.595744680851062	60	36	13.445378151260504	26.923076923076923	54.90196078431372	22.033898305084747	46.666666666666664	24.615384615384617	18.666666666666668	17.72151898734177	43.85964912280702	37.5	13.793103448275861	32.72727272727273
70.83333333333333	63.46153846153846	75	63.38028169014085	84.94623655913979	80.4054054054054	76.66666666666667	72.38805970149254	63.63636363636363	45.45454545454545	50.354609929078016	87.93103448275862	61.206896551724135	64.63414634146342	39.23076923076923	73.39449541284404	70.83333333333333	57.142857142857146	43.18181818181818	56.71641791044776	44.23076923076923	62.096774193548384	64.1025641025641	48.85496183206107	47.36842105263158	54.263565891472865	51.76470588235294	41.007194244604314	45.63106796116505
57.142857142857146	68.18181818181819	72.41379310344827	85	71.42857142857143	68.57142857142857	52.38095238095238	51.851851851851855	25	28.333333333333332	57.69230769230769	22.22222222222222	54.166666666666664	25	9.523809523809524	85.18518518518519	21.73913043478261	17.647058823529413	27.77777777777778	52.63157894736842	45.833333333333336	40	26.08695652173913	32	37.5	50	48.148148148148145	28.125	24.137931034482758
72.52747252747253	57.758620689655174	69.90291262135922	59.42028985507246	68.25396825396825	65.94202898550725	58.273381294964025	63.492063492063494	21.678321678321677	38.78787878787879	51.8716577540107	30.97345132743363	44.44444444444444	28.35820895522388	39.61038961038961	48.51485148514851	57.65765765765766	25.396825396825395	34.21052631578947	51.041666666666664	52.63157894736842	58.9041095890411	46.15384615384615	41.46341463414634	26.666666666666668	51.25	55.294117647058826	24.324324324324323	35.95505617977528
43.18181818181818	46.07843137254902	40.38461538461539	18.181818181818183	64.70588235294117	44.61538461538461	46.666666666666664	48.19277108433735	64.1304347826087	63.095238095238095	73.07692307692308	67.24137931034483	71.9298245614035	74.60317460317461	81.98198198198199	76.08695652173913	57.142857142857146	68.75	57.142857142857146	66.66666666666667	58.333333333333336	57.69230769230769	48.214285714285715	62	72.72727272727273	76.5625	54.54545454545455	43.20987654320987	60
25	20	21.05263157894737	46.15384615384615	26.666666666666668	23.076923076923077	23.076923076923077	31.25	50	42.30769230769231	66.66666666666667	40	46.15384615384615	50	55.55555555555556	75	40	26.31578947368421	42.857142857142854	35.714285714285715	38.46153846153846	53.84615384615385	50	13.636363636363637	33.333333333333336	15	53.84615384615385	33.333333333333336	20
46.666666666666664	92.85714285714286	76.47058823529412	76.92307692307692	82.3529411764706	88.23529411764706	89.47368421052632	92.85714285714286	36.8421052631579	0	5.882352941176471	29.41176470588235	0	46.15384615384615	0	53.84615384615385	0	0	100	36.36363636363637	70	35.714285714285715	0	40	0	30.76923076923077	25	87.5	54.54545454545455
77.14285714285714	48.648648648648646	53.84615384615385	100	52.94117647058823	91.17647058823529	65.71428571428571	57.142857142857146	96.55172413793103	100	90.625	100	91.30434782608695	100	100	90	65.38461538461539	75	83.33333333333333	87.5	83.33333333333333	50	65.625	91.30434782608695	50	71.42857142857143	42.42424242424242	96.875	100
42.10526315789474	45.65217391304348	40.74074074074074	65	67.85714285714286	31.818181818181817	73.33333333333333	43.24324324324324	80	80	72	81.81818181818181	80	75	77.77777777777777	84	74.07407407407408	62.7906976744186	50	72	66.66666666666667	76.19047619047619	84.21052631578948	55.55555555555556	61.29032258064516	75	65.625	72.22222222222223	87.5
53.84615384615385	48.38709677419355	37.5	26.08695652173913	52.94117647058823	35	50	55.88235294117647	77.27272727272727	61.53846153846154	78.94736842105263	72	72.72727272727273	41.666666666666664	65	86.66666666666667	52.94117647058823	58.333333333333336	52.38095238095238	73.6842105263158	64.28571428571429	70	48.148148148148145	46.15384615384615	41.935483870967744	42.857142857142854	54.54545454545455	37.5	61.904761904761905
61.53846153846154	65	51.16279069767442	52.38095238095238	56.666666666666664	61.111111111111114	45.23809523809524	72	81.57894736842105	79.48717948717949	53.48837209302326	85.36585365853658	86.36363636363636	96.15384615384616	88.88888888888889	56	72.72727272727273	96	50	78.26086956521739	95	53.84615384615385	87.5	89.65517241379311	87.09677419354838	80	56.25	86.20689655172414	95.45454545454545
59.25925925925926	69.23076923076923	68.42105263157895	66.66666666666667	75	63.1578947368421	65.21739130434783	55	33.333333333333336	26.923076923076923	11.11111111111111	50	37.93103448275862	50	53.84615384615385	66.66666666666667	62.5	69.23076923076923	58.8235294117647	43.47826086956522	0	14.285714285714286	26.666666666666668	60.869565217391305	41.1764705882353	66.66666666666667	53.84615384615385	45.833333333333336	52.63157894736842
51.111111111111114	48.611111111111114	57.142857142857146	60.65573770491803	41.1764705882353	53.92156862745098	37.5	52.054794520547944	22.471910112359552	34.02061855670103	20.869565217391305	27.083333333333332	47.142857142857146	36.93693693693694	15.88785046728972	33.333333333333336	31.3953488372093	20	22.22222222222222	17.391304347826086	18.91891891891892	31.57894736842105	28.75	27.906976744186046	16.05839416058394	47.45762711864407	24.107142857142858	21.818181818181817	21.875
85.71428571428571	42.857142857142854	39.130434782608695	85.71428571428571	55.55555555555556	42.10526315789474	43.75	44.73684210526316	16.470588235294116	14.074074074074074	20	22.352941176470587	12.5	16.129032258064516	15.873015873015873	40	10.95890410958904	14.285714285714286	6.557377049180328	33.333333333333336	25	19.23076923076923	15	21.875	14.285714285714286	6.557377049180328	22.22222222222222	30.64516129032258	23.880597014925375
62.5	65.59139784946237	64.86486486486487	59.61538461538461	53.84615384615385	77.61194029850746	68.96551724137932	62.5	26.31578947368421	27.17391304347826	20	25.53191489361702	50	25	40	73.17073170731707	33.333333333333336	24.193548387096776	21.62162162162162	42.10526315789474	46.666666666666664	38.70967741935484	65.38461538461539	57.142857142857146	36.92307692307692	58.44155844155844	63.333333333333336	49.20634920634921	23.80952380952381
84.21052631578948	33.78378378378378	42.30769230769231	38.23529411764706	58.62068965517241	52.68817204301075	44.23076923076923	54.166666666666664	58.73015873015873	60.49382716049383	40.476190476190474	71.7948717948718	43.39622641509434	50.98039215686274	75.51020408163265	76.92307692307692	60	55.38461538461539	82.3529411764706	53.57142857142857	58.064516129032256	66.66666666666667	74.4186046511628	76.27118644067797	82	69.56521739130434	63.1578947368421	82.97872340425532	60
76.74418604651163	78.43137254901961	81.57894736842105	69.23076923076923	78.04878048780488	80.64516129032258	76.08695652173913	83.78378378378379	48.57142857142857	58.333333333333336	73.07692307692308	35	58.333333333333336	63.63636363636363	52.38095238095238	62.5	65.21739130434783	61.76470588235294	71.42857142857143	80.95238095238095	68.18181818181819	69.23076923076923	60.869565217391305	54.83870967741935	42.857142857142854	66.66666666666667	44.827586206896555	50	50
71.59763313609467	51.265822784810126	68.57142857142857	70	67.54385964912281	62.13592233009709	71.3375796178344	52.63157894736842	28.08219178082192	23.778501628664497	38.888888888888886	19.653179190751445	48.35680751173709	44.936708860759495	28.104575163398692	46.98795180722892	15.533980582524272	26.470588235294116	39.42307692307692	44.354838709677416	24.84472049689441	46.51162790697674	32.35294117647059	32.663316582914575	38.3177570093458	43.28358208955224	51.59235668789809	35.374149659863946	26.31578947368421
65	60.60606060606061	50	47.61904761904762	55.88235294117647	64.51612903225806	52.94117647058823	48.275862068965516	12.5	50	47.36842105263158	0	47.61904761904762	31.25	33.333333333333336	40	52.17391304347826	10	38.888888888888886	66.66666666666667	0	33.333333333333336	27.77777777777778	10.714285714285714	30	29.41176470588235	38.46153846153846	12.5	13.636363636363637
88.23529411764706	68.62745098039215	69.38775510204081	58.8235294117647	82.5	71.15384615384616	63.888888888888886	71.05263157894737	39.130434782608695	49.056603773584904	63.63636363636363	42.10526315789474	65.3061224489796	46.666666666666664	57.4468085106383	67.44186046511628	65.21739130434783	30.612244897959183	47.61904761904762	53.57142857142857	31.914893617021278	50	55	47.05882352941177	59.09090909090909	79.16666666666667	75.55555555555556	44.89795918367347	50.943396226415096
76.47058823529412	30	31.25	84.61538461538461	91.66666666666667	77.77777777777777	10	66.66666666666667	27.77777777777778	6.25	9.523809523809524	0	18.75	0	0	0	68.75	25	60	77.27272727272727	37.5	46.666666666666664	30	40	0	0	22.22222222222222	0	73.33333333333333
61.42857142857143	70	76.08695652173913	63.829787234042556	77.77777777777777	76.92307692307692	61.904761904761905	62.121212121212125	41.666666666666664	34.02061855670103	57.142857142857146	40.32258064516129	59.64912280701754	37.77777777777778	27.45098039215686	44.44444444444444	65.57377049180327	33.333333333333336	59.183673469387756	68.75	42.857142857142854	45.283018867924525	68.96551724137932	36.0655737704918	34.78260869565217	63.1578947368421	45.45454545454545	41.81818181818182	35.714285714285715
50	59.82905982905983	61.53846153846154	42.10526315789474	75.82417582417582	54.11764705882353	57.47126436781609	50.588235294117645	30	26.74418604651163	42	12.121212121212121	56.75675675675676	36.92307692307692	11.764705882352942	56.60377358490566	51.94805194805195	8.24742268041237	36.36363636363637	56.06060606060606	30.952380952380953	45	47.45762711864407	17.94871794871795	13.68421052631579	22	48.275862068965516	33.70786516853933	30.508474576271187
0	5.555555555555555	0	0	0	0	0	0	41.1764705882353	0	0	5.882352941176471	83.33333333333333	0	100	0	0	9.090909090909092	7.6923076923076925	0	26.666666666666668	0	0	62.5	58.333333333333336	28.571428571428573	0	41.666666666666664	0
96.55172413793103	100	86.95652173913044	90.9090909090909	94.44444444444444	93.75	74.07407407407408	96.36363636363636	100	90.47619047619048	84	89.1891891891892	33.333333333333336	100	26.666666666666668	90.625	91.30434782608695	96.875	90.9090909090909	88.88888888888889	60.526315789473685	64.28571428571429	100	47.916666666666664	67.9245283018868	65.85365853658537	83.72093023255815	54.34782608695652	83.33333333333333
91.80327868852459	83.05084745762711	97.14285714285714	80	85	92.10526315789474	85.18518518518519	94.11764705882354	81.57894736842105	72.72727272727273	80.85106382978724	93.47826086956522	90.47619047619048	86.36363636363636	76.47058823529412	60	58.13953488372093	39.39393939393939	72.72727272727273	44.44444444444444	63.1578947368421	62.96296296296296	89.47368421052632	85.5072463768116	100	60.526315789473685	88.46153846153847	84.61538461538461	79.62962962962963
57.69230769230769	48.275862068965516	40.74074074074074	31.25	35.714285714285715	59.25925925925926	57.142857142857146	41.666666666666664	35.714285714285715	40	41.666666666666664	0	30	45.45454545454545	28.571428571428573	36.36363636363637	39.130434782608695	71.42857142857143	35.714285714285715	62.96296296296296	33.333333333333336	26.666666666666668	18.181818181818183	23.529411764705884	12.5	20	30.76923076923077	23.076923076923077	13.043478260869565
60	62.5	42.10526315789474	85.71428571428571	73.33333333333333	42.10526315789474	40	50	92.3076923076923	80	100	84.21052631578948	73.33333333333333	100	72.72727272727273	84.61538461538461	76.47058823529412	77.77777777777777	100	57.142857142857146	55.55555555555556	78.57142857142857	63.63636363636363	48	75	83.33333333333333	62.5	86.66666666666667	71.42857142857143
93.54838709677419	82.75862068965517	66.66666666666667	84.21052631578948	90.625	88.88888888888889	85.71428571428571	80	79.48717948717949	89.47368421052632	100	88.88888888888889	70.37037037037037	80	88.57142857142857	92.3076923076923	96.55172413793103	72	82.75862068965517	78.57142857142857	57.89473684210526	75	56.52173913043478	48.148148148148145	43.75	69.23076923076923	66.66666666666667	67.85714285714286	66.66666666666667
94.11764705882354	96.7741935483871	85.71428571428571	92.3076923076923	100	92	92.3076923076923	89.47368421052632	46.15384615384615	80	64.28571428571429	100	80	36.36363636363637	44.44444444444444	50	50	100	80	50	100	100	40	100	50	100	76.19047619047619	94.44444444444444	76.92307692307692
83.33333333333333	55.319148936170215	69.23076923076923	67.74193548387096	70.96774193548387	67.85714285714286	66.66666666666667	59.375	46.666666666666664	42.10526315789474	59.375	34.61538461538461	31.57894736842105	8.333333333333334	31.25	50	40.74074074074074	57.142857142857146	25	26.666666666666668	29.41176470588235	61.53846153846154	57.57575757575758	57.142857142857146	56.25	41.02564102564103	35	34.61538461538461	40.54054054054054
33.333333333333336	50	23.529411764705884	0	43.75	93.33333333333333	25	36.36363636363637	0	40	0	0	33.333333333333336	0	64.28571428571429	6.666666666666667	0	15.384615384615385	40	0	0	30	0	0	0	0	0	0	0
70.58823529411765	35	46.15384615384615	50	55	40	61.53846153846154	52.17391304347826	56.25	94.73684210526316	33.333333333333336	87.5	78.57142857142857	75	60	81.81818181818181	72.72727272727273	85.71428571428571	70	30	12.5	62.5	50	78.26086956521739	92.3076923076923	90.9090909090909	73.33333333333333	61.53846153846154	92.3076923076923
78.2051282051282	70.73170731707317	73.61111111111111	77.77777777777777	84.375	64.93506493506493	75	78.16091954022988	59.49367088607595	55.10204081632653	72.05882352941177	41.37931034482759	72.22222222222223	60	58.97435897435897	64.17910447761194	69.56521739130434	50	52	76.66666666666667	45.76271186440678	59.67741935483871	64.51612903225806	40.833333333333336	48.648648648648646	51.19047619047619	78.57142857142857	38.57142857142857	56.14035087719298
61.53846153846154	48.38709677419355	67.0886075949367	76.6355140186916	68.62745098039215	71.29629629629629	68.1159420289855	68.70229007633588	51.181102362204726	42.94478527607362	59.281437125748504	34.58646616541353	60.294117647058826	49.532710280373834	33.85826771653543	62.99212598425197	42.857142857142854	28.07017543859649	54.80769230769231	45.90163934426229	25.954198473282442	51.80722891566265	52.04081632653061	38.58267716535433	29.801324503311257	47.5	55.072463768115945	22.666666666666668	42.20183486238532
34.69387755102041	31.03448275862069	55.12820512820513	42.592592592592595	44	39.285714285714285	36.8421052631579	35.82089552238806	13.25301204819277	9.876543209876543	39.473684210526315	7.142857142857143	35.9375	16	17.857142857142858	36.206896551724135	25	13.559322033898304	31.03448275862069	28.30188679245283	27.083333333333332	25	33.333333333333336	12.162162162162161	5.769230769230769	8.333333333333334	28	8.474576271186441	17.24137931034483
47.5609756097561	50.467289719626166	61.971830985915496	50.74626865671642	46.96969696969697	50	43.13725490196079	43.75	13.333333333333334	14.606741573033707	18.75	19.148936170212767	47.61904761904762	28.333333333333332	15.833333333333334	43.85964912280702	29.41176470588235	19.871794871794872	28.205128205128204	56	24.050632911392405	34.78260869565217	19.23076923076923	23.140495867768596	20.967741935483872	53.521126760563384	39.50617283950617	19.27710843373494	26.956521739130434
65.19337016574586	59.56521739130435	66.66666666666667	51.515151515151516	63.1578947368421	58.55263157894737	56.578947368421055	60.48780487804878	23.444976076555022	24.605678233438486	64.42307692307692	36.144578313253014	56.63265306122449	46.34146341463415	31.944444444444443	55.75221238938053	33.108108108108105	18.930041152263374	30.63063063063063	46.07843137254902	37.98449612403101	42.331288343558285	40.87591240875913	34.63203463203463	38.1578947368421	54.11764705882353	51.14503816793893	34.946236559139784	37.16216216216216
89.47368421052632	90.3225806451613	89.47368421052632	88.88888888888889	85.71428571428571	96.55172413793103	94.73684210526316	94.44444444444444	57.89473684210526	69.56521739130434	40	80	45.833333333333336	81.25	96	73.6842105263158	66.66666666666667	96	42.857142857142854	79.16666666666667	100	66.66666666666667	90.9090909090909	61.53846153846154	63.1578947368421	78.94736842105263	94.73684210526316	91.30434782608695	73.33333333333333
65.21739130434783	60	57.69230769230769	88	74.28571428571429	96.29629629629629	62.16216216216216	55.81395348837209	19.736842105263158	12.5	7.6923076923076925	16.666666666666668	22.388059701492537	12.121212121212121	16.949152542372882	10.909090909090908	29.545454545454547	15.151515151515152	20.754716981132077	26.923076923076923	20	21.153846153846153	26	31.34328358208955	16.129032258064516	13.043478260869565	21.21212121212121	29.41176470588235	15.909090909090908
65	61.904761904761905	42.857142857142854	71.42857142857143	46.666666666666664	53.333333333333336	65	68.42105263157895	85	77.77777777777777	89.47368421052632	100	73.33333333333333	84.61538461538461	92.3076923076923	93.33333333333333	87.5	90.9090909090909	66.66666666666667	77.77777777777777	80	66.66666666666667	85.71428571428571	61.111111111111114	88.88888888888889	66.66666666666667	92.85714285714286	88.88888888888889	72.22222222222223
41.81818181818182	36.486486486486484	61.224489795918366	46.42857142857143	41.86046511627907	47.27272727272727	47.05882352941177	47.05882352941177	16.176470588235293	21.666666666666668	40.54054054054054	12.5	20.833333333333332	40.84507042253521	9.836065573770492	31.48148148148148	21.21212121212121	15.789473684210526	33.333333333333336	37.03703703703704	19.565217391304348	29.166666666666668	16.129032258064516	10.638297872340425	5.084745762711864	27.586206896551722	24	26.41509433962264	12.903225806451612
66.66666666666667	52.94117647058823	44.827586206896555	72.72727272727273	68.42105263157895	52	70.96774193548387	59.09090909090909	95.65217391304348	86.66666666666667	85.71428571428571	87.5	100	87.5	100	90	86.66666666666667	94.44444444444444	83.33333333333333	85	84	78.94736842105263	71.42857142857143	70.96774193548387	100	85.71428571428571	75	88.23529411764706	77.27272727272727
69.27083333333333	35.67567567567568	62.33766233766234	41.717791411042946	55.12820512820513	45.608108108108105	36.94779116465863	40.17467248908297	26.366559485530548	16.237113402061855	14.705882352941176	23.902439024390244	15.770609318996415	26.8	13.080168776371307	16.867469879518072	29.285714285714285	10.461538461538462	85.9375	38.05309734513274	27.235772357723576	13.297872340425531	39.88095238095238	30.501930501930502	19.6	12.97071129707113	21.551724137931036	25.72463768115942	29.25531914893617
60	56.63716814159292	60	54	62.31884057971015	52.4390243902439	53.982300884955755	70.37037037037037	29.896907216494846	34.862385321100916	58.415841584158414	33	70	48.83720930232558	28.30188679245283	47.05882352941177	49.152542372881356	16.666666666666668	42.42424242424242	30	37.634408602150536	40.963855421686745	37.17948717948718	24.65753424657534	28.94736842105263	35.922330097087375	44.30379746835443	29.62962962962963	28.94736842105263
51.16279069767442	45.90163934426229	64.1025641025641	54.285714285714285	54.166666666666664	67.34693877551021	50	53.333333333333336	48.93617021276596	29.26829268292683	31.428571428571427	35.8974358974359	64.58333333333333	25	51.282051282051285	39.285714285714285	60	30.555555555555557	33.333333333333336	42.857142857142854	44	53.125	40.42553191489362	31.70731707317073	21.05263157894737	37.142857142857146	41.1764705882353	23.076923076923077	17.857142857142858
52.63157894736842	40.90909090909091	0	54.54545454545455	39.130434782608695	52.63157894736842	40	46.666666666666664	4.166666666666667	3.225806451612903	0	0	0	18.181818181818183	0	0	0	63.63636363636363	0	0	35.714285714285715	46.15384615384615	8.333333333333334	47.61904761904762	4.545454545454546	57.142857142857146	0	40	0
15.384615384615385	47.36842105263158	42.857142857142854	37.5	31.57894736842105	43.47826086956522	35.714285714285715	44.44444444444444	75	45.45454545454545	28.571428571428573	52.94117647058823	58.8235294117647	33.333333333333336	72.72727272727273	62.5	63.1578947368421	50	100	61.53846153846154	50	81.81818181818181	70.58823529411765	53.84615384615385	64.28571428571429	57.142857142857146	64.28571428571429	90	57.142857142857146
38.888888888888886	0	41.666666666666664	0	35	31.25	20	36	5.555555555555555	0	0	5.882352941176471	0	42.857142857142854	35.294117647058826	0	0	0	0	0	0	0	0	0	57.142857142857146	30	0	0	0
37.5	52.94117647058823	47.05882352941177	29.41176470588235	68	33.333333333333336	75	40	92.3076923076923	81.25	75	73.6842105263158	75	85.71428571428571	83.33333333333333	63.63636363636363	83.33333333333333	92.3076923076923	66.66666666666667	66.66666666666667	61.53846153846154	53.84615384615385	61.53846153846154	81.25	53.84615384615385	57.142857142857146	64.28571428571429	94.11764705882354	42.10526315789474
52.17391304347826	53.84615384615385	62.5	62.5	58.8235294117647	71.42857142857143	40	69.23076923076923	70	60.869565217391305	46.666666666666664	71.42857142857143	60	100	25	61.53846153846154	78.94736842105263	80	50	70.83333333333333	54.54545454545455	83.33333333333333	78.57142857142857	91.30434782608695	86.66666666666667	85.71428571428571	84.21052631578948	88.46153846153847	87.5
100	96.66666666666667	100	93.33333333333333	96.42857142857143	97.29729729729729	96.66666666666667	100	94.73684210526316	69.38775510204081	100	97.29729729729729	96.875	72.22222222222223	100	78.78787878787878	95.74468085106383	63.1578947368421	93.33333333333333	94.11764705882354	100	100	100	95.83333333333333	50	68.75	44.44444444444444	92.85714285714286	75
60	73.80952380952381	68.57142857142857	62.96296296296296	70	62.06896551724138	72.09302325581395	64.28571428571429	55.10204081632653	39.53488372093023	78.43137254901961	28	77.41935483870968	26.666666666666668	37.142857142857146	58.333333333333336	56.52173913043478	33.333333333333336	55	74.46808510638297	47.82608695652174	60.97560975609756	66.66666666666667	52.94117647058823	39.583333333333336	54	41.666666666666664	17.073170731707318	31.25
60.97560975609756	38.888888888888886	52.17391304347826	59.25925925925926	72.72727272727273	52	73.52941176470588	66.66666666666667	79.41176470588235	92.10526315789474	35.714285714285715	90.625	72	80	81.25	79.16666666666667	60.714285714285715	88.88888888888889	100	77.41935483870968	66.66666666666667	71.42857142857143	70	87.5	80.95238095238095	87.5	75	93.93939393939394	77.77777777777777
60.526315789473685	51.25	56.25	52.083333333333336	64.28571428571429	58.333333333333336	85.18518518518519	62.19512195121951	51.785714285714285	61.42857142857143	82.25806451612904	24.193548387096776	28.94736842105263	79.48717948717949	26.760563380281692	59.701492537313435	60	61.29032258064516	24.56140350877193	64.91228070175438	31.57894736842105	60	31.48148148148148	18.75	22.727272727272727	22.580645161290324	48.93617021276596	14.583333333333334	51.351351351351354
87.5	71.7948717948718	86.95652173913044	73.07692307692308	89.74358974358974	76	75.86206896551724	84.61538461538461	88.23529411764706	83.87096774193549	51.42857142857143	60.714285714285715	75	81.81818181818181	60	66.66666666666667	42.10526315789474	55	66.66666666666667	66.66666666666667	23.076923076923077	64.28571428571429	44.44444444444444	75	66.66666666666667	82.75862068965517	58.8235294117647	67.44186046511628	72.72727272727273
0	3.4722222222222223	0	2.912621359223301	1.5873015873015872	0.746268656716418	98.325425620988	92.89330218068535	0	0.5298013245033113	1.145475372279496	0.8849557522123894	0.8385744234800838	0.5141388174807198	0.3766478342749529	20.198675496688743	0.7194244604316546	0.7453416149068323	0	0.8595988538681948	4.09556313993174	27.607361963190183	0.46296296296296297	7.973421926910299	8.134920634920634	2.4955436720142603	1.9867549668874172	0.898876404494382	0
63.888888888888886	73.17073170731707	76.61290322580645	85.07462686567165	76.19047619047619	78.125	89.0909090909091	78.50467289719626	31.527093596059114	30.5	68.1592039800995	45.11278195488722	49.68944099378882	45.52845528455285	79.12621359223301	62.142857142857146	59.57446808510638	20.614035087719298	61.53846153846154	54.54545454545455	58.97435897435897	27.102803738317757	56.310679611650485	53.6	53.691275167785236	49.64028776978417	52.63157894736842	31.515151515151516	57.718120805369125
56.14035087719298	60.273972602739725	70.2127659574468	74	71.42857142857143	62.82051282051282	62.6865671641791	78.43137254901961	39.0625	32.142857142857146	48.484848484848484	56.16438356164384	47.61904761904762	44.23076923076923	49.25373134328358	41.666666666666664	37.5	32.25806451612903	43.24324324324324	33.333333333333336	20.833333333333332	53.333333333333336	44.642857142857146	52.23880597014925	44.89795918367347	51.666666666666664	52.72727272727273	35.84905660377358	56.41025641025641
54.02298850574713	66.3157894736842	73.52941176470588	56.36363636363637	62.06896551724138	67.16417910447761	61.111111111111114	50	24.390243902439025	36.8421052631579	56.41025641025641	18.823529411764707	53.521126760563384	35.13513513513514	20	46.15384615384615	58.44155844155844	19.23076923076923	57.142857142857146	65.33333333333333	53.125	50.90909090909091	33.333333333333336	35.294117647058826	13.157894736842104	54.23728813559322	63.2183908045977	20.18348623853211	37.254901960784316
53.333333333333336	46.875	40	25.925925925925927	58.333333333333336	34.61538461538461	80.95238095238095	50	81.81818181818181	69.44444444444444	71.73913043478261	60.526315789473685	88.46153846153847	76.92307692307692	75.67567567567568	76	50	71.42857142857143	66.66666666666667	48	58.333333333333336	61.53846153846154	62.5	58.8235294117647	82.14285714285714	77.77777777777777	73.07692307692308	70.27027027027027	57.89473684210526
0	0	0	40	0	0	0	2.6315789473684212	48	93.75	70	93.47826086956522	72.72727272727273	92.85714285714286	0	38.095238095238095	51.61290322580645	0	40	7.6923076923076925	61.111111111111114	50	42.857142857142854	27.027027027027028	100	0	0	0	0
95.1219512195122	100	100	76	100	100	100	100	66.66666666666667	58.18181818181818	71.73913043478261	38.46153846153846	50	62.5	86.66666666666667	59.375	62.96296296296296	100	88.88888888888889	100	100	71.42857142857143	75	77.77777777777777	58.62068965517241	97.05882352941177	95.23809523809524	97.36842105263158	73.17073170731707
81.21546961325967	73.61702127659575	64.78873239436619	62.5	84.070796460177	83.33333333333333	66.96428571428571	64.64646464646465	66.14173228346456	49.51923076923077	57.333333333333336	56.41025641025641	72.58064516129032	56.25	55.063291139240505	59.036144578313255	23.25581395348837	41.44144144144144	64.91228070175438	50.70422535211268	56.86274509803921	51.5625	57.47126436781609	62.244897959183675	60.416666666666664	60.962566844919785	72.22222222222223	26.470588235294116	60
36.111111111111114	30.952380952380953	25.806451612903224	34.375	36.36363636363637	21.62162162162162	42.30769230769231	37.93103448275862	42.30769230769231	57.142857142857146	61.53846153846154	67.74193548387096	55.55555555555556	57.89473684210526	58.333333333333336	62.5	54.83870967741935	53.333333333333336	35.714285714285715	38.888888888888886	64.70588235294117	48.38709677419355	46.15384615384615	50	46.875	73.91304347826087	60.714285714285715	30	41.1764705882353
55	66.66666666666667	51.02040816326531	66.66666666666667	76.47058823529412	39.473684210526315	88.88888888888889	75.38461538461539	97.77777777777777	91.86046511627907	88.67924528301887	89.23076923076923	80.85106382978724	91.42857142857143	92.10526315789474	94.20289855072464	75	100	85.71428571428571	81.08108108108108	94.73684210526316	93.61702127659575	86.66666666666667	86.66666666666667	96.72131147540983	100	85.1063829787234	90.625	79.66101694915254
100	66.66666666666667	48	66.66666666666667	62.857142857142854	63.1578947368421	66.66666666666667	71.05263157894737	95	97.14285714285714	100	96.15384615384616	90.9090909090909	94.73684210526316	80	95.65217391304348	100	96.29629629629629	100	100	100	92.85714285714286	80	64.70588235294117	42.857142857142854	100	92.85714285714286	96.875	69.23076923076923
82.3529411764706	66.66666666666667	62.5	66.66666666666667	60	33.333333333333336	77.77777777777777	75	100	87.5	91.66666666666667	81.81818181818181	94.11764705882354	81.81818181818181	100	94.73684210526316	76.19047619047619	90	57.142857142857146	86.66666666666667	87.5	78.57142857142857	83.33333333333333	83.33333333333333	95.23809523809524	81.81818181818181	85.71428571428571	94.11764705882354	100
93.33333333333333	80	80	70	100	80	80	68.75	38.46153846153846	42.857142857142854	44.44444444444444	50	35.714285714285715	33.333333333333336	30	33.333333333333336	71.42857142857143	33.333333333333336	33.333333333333336	50	30.76923076923077	50	36.36363636363637	50	44.44444444444444	66.66666666666667	66.66666666666667	54.54545454545455	57.142857142857146
60	59.183673469387756	50	57.142857142857146	84.21052631578948	62.96296296296296	57.142857142857146	79.16666666666667	68.96551724137932	60.869565217391305	45.45454545454545	85.18518518518519	89.47368421052632	55.55555555555556	100	68.75	60	82.6086956521739	80	55	88.88888888888889	62.5	73.07692307692308	83.33333333333333	89.28571428571429	100	76	91.89189189189189	87.5
57.142857142857146	58.333333333333336	42.857142857142854	64.28571428571429	53.84615384615385	47.05882352941177	70.37037037037037	61.53846153846154	71.42857142857143	84.21052631578948	73.07692307692308	100	61.904761904761905	69.23076923076923	89.1891891891892	45.45454545454545	90.9090909090909	92.3076923076923	86.66666666666667	81.25	64.70588235294117	76.92307692307692	75.75757575757575	76	89.28571428571429	82.14285714285714	88	89.47368421052632	50
77.27272727272727	73.13432835820896	80	64.44444444444444	76.47058823529412	73.21428571428571	69.81132075471699	82.45614035087719	41.1764705882353	49.09090909090909	81.03448275862068	50.79365079365079	47.916666666666664	28.94736842105263	66.66666666666667	51.06382978723404	41.666666666666664	50	33.333333333333336	56.666666666666664	37.93103448275862	54.34782608695652	63.63636363636363	39.62264150943396	72.22222222222223	59.523809523809526	73.46938775510205	66.15384615384616	75
66.12903225806451	49.09090909090909	62.780269058295964	45.205479452054796	47.706422018348626	46.846846846846844	60.8294930875576	39.56043956043956	32.773109243697476	24.43064182194617	23.228346456692915	33.92070484581498	22.689075630252102	19.1588785046729	30.74935400516796	28.90173410404624	18.614718614718615	40.33018867924528	34.285714285714285	35.26315789473684	36.50190114068441	28.125	33.333333333333336	35.6	30.625	27.855153203342617	29.957805907172997	35.59322033898305	32.20973782771536
58.62068965517241	53.211009174311926	84.61538461538461	64.17910447761194	49.36708860759494	57.6271186440678	71.05263157894737	49.056603773584904	30.263157894736842	40.57971014492754	64.0625	27.659574468085108	21.649484536082475	65.51724137931035	50	18.181818181818183	48.78048780487805	34.166666666666664	33.333333333333336	10.416666666666666	30.303030303030305	26.582278481012658	18.42105263157895	26.785714285714285	54.54545454545455	47.88732394366197	45.744680851063826	26.153846153846153	40
32	51.48514851485149	82.05128205128206	62.10526315789474	59.72222222222222	48.92086330935252	36.92307692307692	43.82022471910113	13.25301204819277	15.789473684210526	23.529411764705884	30.666666666666668	31.11111111111111	29.473684210526315	25.225225225225227	28.26086956521739	38.666666666666664	22.22222222222222	25.49019607843137	29.508196721311474	31.896551724137932	47.05882352941177	58.064516129032256	19.387755102040817	30.49645390070922	29.82456140350877	41.55844155844156	42.06349206349206	22.580645161290324
80	50	56.52173913043478	66.66666666666667	47.05882352941177	73.91304347826087	48.275862068965516	26.31578947368421	71.42857142857143	56.666666666666664	72.22222222222223	50	61.76470588235294	13.333333333333334	50	94.11764705882354	54.54545454545455	84.61538461538461	33.333333333333336	66.66666666666667	64.28571428571429	73.6842105263158	46.15384615384615	85.71428571428571	92.85714285714286	90.9090909090909	78.57142857142857	80.95238095238095	80
46.15384615384615	71.42857142857143	61.111111111111114	77.77777777777777	72	50	61.904761904761905	83.33333333333333	95.23809523809524	86.36363636363636	80	84.21052631578948	77.77777777777777	50	88.88888888888889	93.75	88.23529411764706	93.75	100	84.61538461538461	88.88888888888889	87.5	100	65.21739130434783	76.92307692307692	76.92307692307692	90	84.61538461538461	64.70588235294117
72	69.81132075471699	70.37037037037037	57.69230769230769	68.75	60	65.95744680851064	51.42857142857143	96.66666666666667	87.5	97.43589743589743	100	84.61538461538461	80.76923076923077	96.7741935483871	95	100	78.26086956521739	78.57142857142857	37.5	66.66666666666667	78.125	76.19047619047619	89.65517241379311	70	18.75	92.3076923076923	83.33333333333333	88.88888888888889
55.84415584415584	40.6015037593985	54.716981132075475	54.54545454545455	62.637362637362635	52.12765957446808	51.282051282051285	44.76190476190476	11.11111111111111	20.833333333333332	46.788990825688074	14.393939393939394	49.382716049382715	25.301204819277107	7.792207792207792	32.94117647058823	32.432432432432435	2.857142857142857	22.78481012658228	51.666666666666664	9.63855421686747	30.303030303030305	26.865671641791046	28.735632183908045	8.045977011494253	36.36363636363637	32.20338983050848	9.333333333333334	25.396825396825395
61.904761904761905	40.476190476190474	41.666666666666664	66.66666666666667	37.142857142857146	51.851851851851855	59.25925925925926	33.333333333333336	83.33333333333333	78.57142857142857	68.42105263157895	66.66666666666667	88.88888888888889	53.84615384615385	75	71.42857142857143	58.8235294117647	75	57.89473684210526	43.75	75	42.857142857142854	60	56.25	81.81818181818181	66.66666666666667	60	60	61.111111111111114
67.34693877551021	61.93181818181818	82.79569892473118	50.54945054945055	57.068062827225134	71.05263157894737	66.66666666666667	56.33802816901409	34.193548387096776	26.171875	63.06818181818182	28.877005347593585	72.47191011235955	20.37037037037037	28.834355828220858	55.55555555555556	59.25925925925926	28.699551569506728	39.682539682539684	65.11627906976744	38.23529411764706	62.4113475177305	57.89473684210526	26.704545454545453	31.65137614678899	50.561797752808985	41.44144144144144	43.646408839779006	29.608938547486034
70	57.333333333333336	39.0625	66	71.73913043478261	56.45161290322581	64.28571428571429	71.42857142857143	97.36842105263158	97.05882352941177	88.88888888888889	100	77.58620689655173	72.72727272727273	87.5	81.48148148148148	80.76923076923077	76.3157894736842	70	71.42857142857143	74.35897435897436	93.18181818181819	67.85714285714286	82.14285714285714	94.20289855072464	81.25	77.77777777777777	90	74.28571428571429
52.94117647058823	66.66666666666667	70.58823529411765	61.111111111111114	65.38461538461539	53.84615384615385	43.90243902439025	44.73684210526316	53.333333333333336	45.16129032258065	40.74074074074074	65.38461538461539	52	88.23529411764706	60	72	67.85714285714286	73.91304347826087	50	66.66666666666667	83.33333333333333	80	60.60606060606061	81.81818181818181	63.1578947368421	84	100	88.88888888888889	86.20689655172414
62.096774193548384	58.22784810126582	61.083743842364534	60.47904191616767	61.965811965811966	57.142857142857146	57.142857142857146	57.79816513761468	65.05376344086021	57.333333333333336	68.51851851851852	54.794520547945204	65.60509554140127	62.5	95.6989247311828	94.11764705882354	64.18604651162791	69.23076923076923	51.181102362204726	45.63758389261745	98.57142857142857	97.36842105263158	98.9010989010989	95.41284403669725	97.01492537313433	96.3855421686747	90.58823529411765	98.59154929577464	91.52542372881356
30.208333333333332	42.04545454545455	27.167630057803468	43.47826086956522	36.69064748201439	46.96969696969697	31.292517006802722	39.62264150943396	28.571428571428573	52.63157894736842	36.25730994152047	23.893805309734514	60.317460317460316	20.833333333333332	100	52.94117647058823	46.666666666666664	52.79503105590062	18.27956989247312	18.81188118811881	69.04761904761905	78.37837837837837	53.06122448979592	58.18181818181818	93.33333333333333	72.72727272727273	52.083333333333336	79.16666666666667	88.88888888888889
48.275862068965516	48.83720930232558	62.06896551724138	53.84615384615385	64.70588235294117	46.15384615384615	54.54545454545455	53.125	82.3529411764706	73.33333333333333	92.85714285714286	94.44444444444444	86.36363636363636	76.47058823529412	71.875	82.14285714285714	83.33333333333333	95.65217391304348	100	84.61538461538461	88.88888888888889	90.3225806451613	69.23076923076923	78.125	79.48717948717949	76.92307692307692	86.20689655172414	71.42857142857143	82.14285714285714
45.744680851063826	60	52.475247524752476	40	42.16867469879518	41.12149532710281	27.397260273972602	47.524752475247524	7.407407407407407	16.818181818181817	15.2073732718894	5.9405940594059405	39.175257731958766	18.26923076923077	12.949640287769784	31.896551724137932	21.27659574468085	11.320754716981131	21.311475409836067	40.38461538461539	11.458333333333334	37	39.285714285714285	31.03448275862069	12.76595744680851	29.591836734693878	31.73076923076923	13	15.662650602409638
80.64516129032258	64.02877697841727	74.10714285714286	81.13207547169812	79.48717948717949	67.37588652482269	59.23076923076923	66.66666666666667	52	49.63503649635037	62.295081967213115	54.54545454545455	54.26829268292683	49.473684210526315	46.496815286624205	69.23076923076923	12.5	40.52287581699346	50	20.833333333333332	47.142857142857146	43.75	43.30708661417323	53.84615384615385	47.76119402985075	58.73015873015873	51.13636363636363	49.54128440366973	46.34146341463415
65.89147286821705	56	56.73076923076923	40.25974025974026	48.80952380952381	50.81967213114754	56.19047619047619	61.81818181818182	17.346938775510203	24.210526315789473	48.717948717948715	15.702479338842975	47.945205479452056	24	21.323529411764707	38.095238095238095	41.333333333333336	11.881188118811881	44.26229508196721	50.78125	19.047619047619047	39.34426229508197	29.87012987012987	26.470588235294116	17.52577319587629	41.935483870967744	34.72222222222222	20.238095238095237	29.213483146067414
28.571428571428573	67.85714285714286	19.23076923076923	39.130434782608695	41.46341463414634	60.60606060606061	62.5	59.375	80.76923076923077	60.714285714285715	73.6842105263158	95.45454545454545	84.21052631578948	100	91.89189189189189	81.81818181818181	44.44444444444444	85	52.94117647058823	18.181818181818183	48	22.727272727272727	57.142857142857146	83.33333333333333	48.648648648648646	48.484848484848484	54.54545454545455	79.3103448275862	94.11764705882354
72.72727272727273	59.375	75	79.3103448275862	74.07407407407408	66.15384615384616	81.08108108108108	78.94736842105263	46.666666666666664	52.77777777777778	75.60975609756098	48.648648648648646	55.55555555555556	78.26086956521739	44.11764705882353	62.857142857142854	55	35.714285714285715	60	61.76470588235294	37.93103448275862	52.63157894736842	55.88235294117647	46.666666666666664	27.77777777777778	63.333333333333336	58.333333333333336	25	50
45.833333333333336	68.42105263157895	50	55.55555555555556	63.63636363636363	47.61904761904762	20	62.5	81.25	76.92307692307692	66.66666666666667	78.26086956521739	94.11764705882354	66.66666666666667	80	88.23529411764706	37.5	57.142857142857146	66.66666666666667	62.5	46.15384615384615	85	42.857142857142854	33.333333333333336	85.71428571428571	68.42105263157895	54.54545454545455	52.38095238095238	41.666666666666664
55.55555555555556	56.88073394495413	39.39393939393939	59.375	55.55555555555556	51.31578947368421	48.35164835164835	51.351351351351354	51.37614678899082	43.83561643835616	53.84615384615385	60.91954022988506	45.833333333333336	62.65060240963855	18.181818181818183	13.333333333333334	65.13761467889908	56.626506024096386	54.54545454545455	67.12328767123287	25	0	0	0	0	40.625	22.22222222222222	17.5	44.44444444444444
0	0	0	0	0	0	0	0	0	0	37.5	7.6923076923076925	0	0	0	42.857142857142854	0	33.333333333333336	27.272727272727273	57.142857142857146	87.5	25	0	20	0	0	0	0	0
50.943396226415096	48.611111111111114	62.22222222222222	35.483870967741936	60.869565217391305	63.793103448275865	36.507936507936506	44.21052631578947	26.153846153846153	15.555555555555555	55.445544554455445	26.865671641791046	35	8.333333333333334	5.882352941176471	38.888888888888886	53.84615384615385	30.303030303030305	45.833333333333336	33.333333333333336	37.5	5.128205128205129	47.82608695652174	14.893617021276595	20.833333333333332	33.333333333333336	28.26086956521739	25	30.952380952380953
57.142857142857146	64	66.66666666666667	46.666666666666664	57.142857142857146	72.72727272727273	52.63157894736842	68.18181818181819	29.62962962962963	33.333333333333336	20	42.857142857142854	18.75	35	50	46.15384615384615	43.47826086956522	50	46.666666666666664	47.61904761904762	33.333333333333336	68.75	38.46153846153846	45.833333333333336	42.857142857142854	68.42105263157895	71.42857142857143	33.333333333333336	64.28571428571429
31.25	35	33.333333333333336	18.181818181818183	50	10.714285714285714	20	17.647058823529413	27.272727272727273	35.714285714285715	16.666666666666668	60	40	61.53846153846154	26.666666666666668	52.94117647058823	60	43.75	75	66.66666666666667	66.66666666666667	61.904761904761905	78.57142857142857	38.888888888888886	58.8235294117647	27.272727272727273	23.529411764705884	28.571428571428573	37.5
73.91304347826087	60	65	63.63636363636363	84.21052631578948	54.166666666666664	80	46.15384615384615	92.85714285714286	95	77.77777777777777	95.23809523809524	100	90.9090909090909	100	94.11764705882354	82.75862068965517	90.9090909090909	93.33333333333333	93.75	100	81.25	80	73.6842105263158	86.95652173913044	66.66666666666667	80	100	66.66666666666667
74.57627118644068	67.14285714285714	44.57831325301205	65.9090909090909	81.25	30	71.42857142857143	66.10169491525424	97.95918367346938	92.98245614035088	94.23076923076923	92.85714285714286	97.05882352941177	87.09677419354838	94.73684210526316	72.72727272727273	88.0952380952381	88.46153846153847	76.08695652173913	87.17948717948718	87.5	76.3157894736842	93.75	89.58333333333333	93.33333333333333	92.10526315789474	86.20689655172414	76	86.36363636363636
87.5	79.06976744186046	86.11111111111111	66.66666666666667	86.20689655172414	83.33333333333333	91.66666666666667	86.84210526315789	80	65.9090909090909	78.26086956521739	83.33333333333333	76.19047619047619	66.66666666666667	65.51724137931035	82.3529411764706	80	66.66666666666667	76.92307692307692	87.5	55.55555555555556	78.26086956521739	58.8235294117647	69.04761904761905	52.94117647058823	46.666666666666664	65.51724137931035	37.5	53.84615384615385
81.81818181818181	74.19354838709677	59.375	67.74193548387096	70	48.648648648648646	80	68.18181818181819	33.9622641509434	33.333333333333336	18.9873417721519	15.277777777777779	47.36842105263158	36.8421052631579	30.434782608695652	41.46341463414634	40.90909090909091	26.5625	33.333333333333336	52.5	34.883720930232556	40.476190476190474	17.073170731707318	14.583333333333334	29.032258064516128	47.5	35.294117647058826	24.242424242424242	40.90909090909091
94.73684210526316	100	100	100	100	90.9090909090909	93.75	93.75	87.5	57.142857142857146	100	95.23809523809524	46.666666666666664	33.333333333333336	30	57.142857142857146	94.11764705882354	100	87.5	88.23529411764706	42.857142857142854	100	100	38.888888888888886	23.076923076923077	85.71428571428571	33.333333333333336	100	100
48.275862068965516	66.66666666666667	52.17391304347826	73.33333333333333	73.33333333333333	41.1764705882353	66.66666666666667	50	90.9090909090909	69.23076923076923	47.05882352941177	66.66666666666667	23.076923076923077	75	76.92307692307692	25	68.75	83.33333333333333	66.66666666666667	82.3529411764706	80	85.71428571428571	60	84.61538461538461	76.47058823529412	100	90	81.81818181818181	81.25
86.95652173913044	77.77777777777777	90	85.71428571428571	83.66013071895425	74.6268656716418	76.70454545454545	80.64516129032258	48.78048780487805	49.76744186046512	77.37226277372262	40.15748031496063	70.63492063492063	51.76470588235294	42.857142857142854	77.04918032786885	56.84931506849315	49.35897435897436	71.62162162162163	67.76859504132231	68.04123711340206	55.118110236220474	64.81481481481481	58.7962962962963	50.261780104712045	71.32867132867133	91.46341463414635	68.32298136645963	69.3069306930693
45.65217391304348	52.17391304347826	23.404255319148938	41.37931034482759	50	31.11111111111111	45.76271186440678	38.333333333333336	57.77777777777778	59.57446808510638	67.34693877551021	63.63636363636363	72.5	40	76.66666666666667	45.833333333333336	60	69.35483870967742	80	75	81.13207547169812	59.09090909090909	60.78431372549019	51.61290322580645	78.04878048780488	76.11940298507463	74.02597402597402	53.333333333333336	51.515151515151516
40	50	61.53846153846154	42.10526315789474	62.5	26.666666666666668	46.666666666666664	37.03703703703704	6.666666666666667	13.043478260869565	41.1764705882353	23.80952380952381	35.294117647058826	26.666666666666668	0	38.888888888888886	30.76923076923077	13.636363636363637	21.428571428571427	35	33.333333333333336	52.94117647058823	42.857142857142854	12	0	33.333333333333336	14.285714285714286	5	20
43.97163120567376	70.88607594936708	32.804232804232804	80.32786885245902	53.6231884057971	46.15384615384615	54.13533834586466	39.130434782608695	20.356234096692113	18.028846153846153	22.121896162528216	46	25.40106951871658	35.35911602209945	26.345609065155806	20.640569395017792	27.47747747747748	21.980676328502415	20.30075187969925	27.976190476190474	36.57142857142857	15.337423312883436	56.41025641025641	19.53488372093023	26.537216828478964	17.86743515850144	46.875	45.97701149425287	31.9672131147541
70	55.172413793103445	55	38.46153846153846	73.07692307692308	70.96774193548387	70	60	18.181818181818183	17.857142857142858	46.666666666666664	10	46.15384615384615	66.66666666666667	12.5	36.36363636363637	72.22222222222223	25	42.857142857142854	40	30.76923076923077	55.55555555555556	61.53846153846154	27.586206896551722	14.285714285714286	55.55555555555556	31.25	26.923076923076923	41.666666666666664
96.55172413793103	96.29629629629629	95.23809523809524	100	94.44444444444444	96.15384615384616	100	96.55172413793103	95.23809523809524	68	100	91.66666666666667	100	94.11764705882354	96.29629629629629	100	100	100	100	95.23809523809524	92.3076923076923	94.73684210526316	73.33333333333333	82.3529411764706	75	65.21739130434783	61.111111111111114	72.41379310344827	47.05882352941177
92.5	88.88888888888889	93.10344827586206	82.75862068965517	91.17647058823529	97.72727272727273	93.02325581395348	91.66666666666667	96.875	60	90.9090909090909	95.23809523809524	71.875	88.23529411764706	95.83333333333333	96.55172413793103	91.30434782608695	100	100	82.14285714285714	96.15384615384616	69.56521739130434	50	64.15094339622641	48	92.5925925925926	93.75	56.666666666666664	47.05882352941177
76	80.64516129032258	81.48148148148148	77.41935483870968	69.6969696969697	86	54.166666666666664	66.66666666666667	61.702127659574465	54.166666666666664	83.87096774193549	72	82.3529411764706	43.75	37.5	66.66666666666667	75	50	62.5	77.77777777777777	85.71428571428571	50	50	35	46.15384615384615	52.94117647058823	53.333333333333336	47.36842105263158	55.172413793103445
42.10526315789474	50	33.333333333333336	52.63157894736842	63.63636363636363	41.1764705882353	75	36.36363636363637	91.66666666666667	91.66666666666667	85.71428571428571	100	50	100	84.61538461538461	72.72727272727273	88.88888888888889	57.142857142857146	62.5	50	81.81818181818181	62.5	73.33333333333333	36.36363636363637	77.77777777777777	75	77.77777777777777	71.42857142857143	76.92307692307692
66.66666666666667	55.55555555555556	58.064516129032256	70.58823529411765	38.297872340425535	68.29268292682927	51.02040816326531	50	20	14.102564102564102	20	25.925925925925927	16.666666666666668	11.11111111111111	13.461538461538462	34.375	2.7777777777777777	23.529411764705884	27.5	38.46153846153846	24.324324324324323	26.470588235294116	25.806451612903224	9.090909090909092	44.18604651162791	24.137931034482758	19.23076923076923	34.09090909090909	36.111111111111114
74.64788732394366	82.83582089552239	78.2258064516129	84.14634146341463	82.43243243243244	62.4203821656051	71.42857142857143	67.28971962616822	64.8	50.6578947368421	94.11764705882354	36.55172413793103	85.55555555555556	69.04761904761905	44.24778761061947	66.66666666666667	75	24.358974358974358	65.85365853658537	64.1025641025641	34.57943925233645	71.64179104477611	73.80952380952381	40.57142857142857	38.57142857142857	62.72727272727273	56.12244897959184	29.906542056074766	62.16216216216216
64.07766990291262	60.75949367088607	84.21052631578948	68.96551724137932	60.416666666666664	52.38095238095238	40	48.97959183673469	20.108695652173914	22.660098522167488	39.86486486486486	14.965986394557824	31.3953488372093	25	26.923076923076923	47.61904761904762	58.24175824175824	16.216216216216218	45.45454545454545	40.27777777777778	33.8235294117647	46.42857142857143	49.152542372881356	37.81512605042017	28.571428571428573	49.57983193277311	53.65853658536585	23.80952380952381	25.555555555555557
55.10204081632653	78.72340425531915	65.11627906976744	68.18181818181819	80.55555555555556	46.808510638297875	77.08333333333333	46.51162790697674	85.36585365853658	96.7741935483871	79.41176470588235	85	100	96.29629629629629	96.96969696969697	86.20689655172414	92.5925925925926	90.9090909090909	84	74.19354838709677	88.88888888888889	70.83333333333333	46.666666666666664	89.1891891891892	78.37837837837837	80	84.84848484848484	78.43137254901961	62.96296296296296
30.76923076923077	60.869565217391305	53.84615384615385	75	71.42857142857143	53.333333333333336	71.42857142857143	58.333333333333336	90	91.66666666666667	54.54545454545455	93.75	47.05882352941177	85.71428571428571	90	72.72727272727273	72.72727272727273	90	66.66666666666667	85.71428571428571	75	78.57142857142857	60	92.3076923076923	87.5	90	88.88888888888889	78.94736842105263	100
70.83333333333333	39.130434782608695	53.125	43.47826086956522	60	64.28571428571429	60	50	23.076923076923077	26.31578947368421	44.18604651162791	18.181818181818183	60.46511627906977	46.875	26.666666666666668	69.23076923076923	38.888888888888886	18.867924528301888	28	33.333333333333336	5	12.5	57.69230769230769	26.666666666666668	9.523809523809524	45.833333333333336	38.70967741935484	28.125	23.25581395348837
80.8080808080808	58.895705521472394	49.21875	54.166666666666664	65.67164179104478	30.670103092783506	48.275862068965516	31.989247311827956	10.79295154185022	15.156794425087108	15.343915343915343	47.945205479452056	16.424116424116423	11.616161616161616	8.503401360544217	21.359223300970875	17.391304347826086	16.463414634146343	0.7751937984496124	16.129032258064516	16.040955631399317	21.5	27.5	34.55497382198953	15.09009009009009	17.692307692307693	16.33986928104575	29.45945945945946	25.071225071225072
75	80	64.70588235294117	83.33333333333333	51.21951219512195	63.013698630136986	74.35897435897436	65.71428571428571	29.245283018867923	28.03030303030303	17.582417582417584	40.298507462686565	30.379746835443036	37.93103448275862	37.333333333333336	23.61111111111111	40.90909090909091	24.324324324324323	67.44186046511628	52.5	21.311475409836067	19.642857142857142	41.666666666666664	44.31818181818182	31.25	22.22222222222222	35.55555555555556	35.36585365853659	36.170212765957444
57.142857142857146	48	32	33.333333333333336	46.15384615384615	56.52173913043478	54.166666666666664	50	5.714285714285714	14.035087719298245	35.294117647058826	8.571428571428571	40	17.647058823529413	7.6923076923076925	26.08695652173913	22.22222222222222	14.893617021276595	8.695652173913043	27.5	6.25	35	20	3.5714285714285716	3.3333333333333335	25.806451612903224	33.333333333333336	14.285714285714286	22.22222222222222
67.5	49.12280701754386	63.63636363636363	55.55555555555556	43.63636363636363	61.111111111111114	74.19354838709677	51.02040816326531	12.903225806451612	10	40.74074074074074	16.949152542372882	41.666666666666664	19.047619047619047	18.181818181818183	45.16129032258065	35.18518518518518	6.666666666666667	20	48.78048780487805	37.5	31.428571428571427	33.333333333333336	20.967741935483872	15	43.90243902439025	73.6842105263158	28.571428571428573	26.470588235294116
83.33333333333333	68.96551724137932	80.59701492537313	64.81481481481481	71.875	73.19587628865979	70	59.64912280701754	41.666666666666664	50	69.44444444444444	34.883720930232556	52.459016393442624	74.46808510638297	50.48543689320388	68.33333333333333	53.125	42.71844660194175	25.49019607843137	44.827586206896555	47.16981132075472	46.57534246575342	60.37735849056604	46.26865671641791	50	56.666666666666664	58.208955223880594	43.67816091954023	66.66666666666667
69.6969696969697	51.724137931034484	42.857142857142854	56.25	61.53846153846154	48.93617021276596	32.55813953488372	43.75	19.35483870967742	8.108108108108109	73.91304347826087	14.285714285714286	36.666666666666664	21.62162162162162	6.896551724137931	34.78260869565217	14.285714285714286	20.58823529411765	10.526315789473685	58.62068965517241	27.272727272727273	34.61538461538461	24.324324324324323	13.513513513513514	16.666666666666668	25	21.428571428571427	18.91891891891892	28.571428571428573
64.70588235294117	87.5	84.61538461538461	84.61538461538461	90.9090909090909	95.45454545454545	84.61538461538461	88.23529411764706	81.25	94.44444444444444	84.61538461538461	92.3076923076923	82.3529411764706	71.42857142857143	75	63.63636363636363	69.23076923076923	83.33333333333333	87.5	80	80	90	64.70588235294117	57.142857142857146	66.66666666666667	56.25	50	52.94117647058823	50
60.714285714285715	52.94117647058823	43.75	39.130434782608695	38.888888888888886	55.10204081632653	59.375	54.76190476190476	13.333333333333334	13.793103448275861	47.22222222222222	6.896551724137931	38	22.727272727272727	12.820512820512821	24.324324324324323	30.303030303030305	13.72549019607843	27.272727272727273	37.5	30	40	42.857142857142854	20	16.071428571428573	33.333333333333336	32.608695652173914	20	25
68.88888888888889	47.05882352941177	53.48837209302326	76.19047619047619	42.10526315789474	66.66666666666667	64.44444444444444	50	11.764705882352942	23.75	58.333333333333336	29.26829268292683	44.44444444444444	36.36363636363637	29.72972972972973	22.5	46.666666666666664	23.91304347826087	48.484848484848484	25.925925925925927	23.076923076923077	57.142857142857146	34.61538461538461	21.21212121212121	8.51063829787234	67.74193548387096	48.148148148148145	23.25581395348837	35.714285714285715
79.16666666666667	69.75308641975309	82.72727272727273	68.18181818181819	62.857142857142854	74.12587412587412	79.16666666666667	76.41509433962264	36.607142857142854	45.91836734693877	64.86486486486487	32.142857142857146	65.04854368932038	51.724137931034484	37.333333333333336	63.63636363636363	60.97560975609756	35.60606060606061	50.79365079365079	57.89473684210526	53.26086956521739	50.79365079365079	52.88461538461539	56.56565656565657	47.747747747747745	55.303030303030305	58.97435897435897	56.43564356435643	48.529411764705884
35.714285714285715	63.829787234042556	77.77777777777777	56	42.857142857142854	75	44.827586206896555	38.888888888888886	16.216216216216218	18.181818181818183	61.53846153846154	17.647058823529413	61.904761904761905	25	8.333333333333334	50	47.05882352941177	17.5	36.36363636363637	20	16.666666666666668	21.05263157894737	26.19047619047619	25	16.216216216216218	17.391304347826086	31.818181818181817	20	34.61538461538461
53.333333333333336	41.86046511627907	57.333333333333336	49.09090909090909	37.5	55.95238095238095	56.43564356435643	45.78313253012048	15.584415584415584	29.11392405063291	61.904761904761905	7.142857142857143	53.84615384615385	34.285714285714285	17.391304347826086	43.83561643835616	53.333333333333336	13.636363636363637	6.666666666666667	40.78947368421053	35.483870967741936	33.87096774193548	30.90909090909091	21.568627450980394	12.5	30.158730158730158	20.689655172413794	16.438356164383563	37.66233766233766
56	37.93103448275862	59.25925925925926	51.515151515151516	82.3529411764706	57.89473684210526	47.05882352941177	58.8235294117647	31.70731707317073	19.444444444444443	45	19.35483870967742	46.15384615384615	26.470588235294116	20.689655172413794	20.689655172413794	57.89473684210526	21.428571428571427	50	58.8235294117647	35.714285714285715	23.333333333333332	34.375	31.428571428571427	10.81081081081081	61.53846153846154	26.470588235294116	34.375	42.857142857142854
55.88235294117647	53.125	61.29032258064516	66.66666666666667	69.56521739130434	65.51724137931035	60.714285714285715	56.52173913043478	41.1764705882353	45.16129032258065	42.10526315789474	57.89473684210526	73.6842105263158	55.55555555555556	51.851851851851855	72.72727272727273	50	65.21739130434783	50	33.333333333333336	0	80	43.75	26.666666666666668	33.333333333333336	30.76923076923077	0	54.54545454545455	40
49.20634920634921	72.36842105263158	44	77.41935483870968	71.9298245614035	48.529411764705884	66.66666666666667	68.75	67.9245283018868	85.1063829787234	62.7906976744186	89.28571428571429	73.33333333333333	75	97.5609756097561	86.20689655172414	75	88.88888888888889	50.90909090909091	88.37209302325581	80.64516129032258	87.09677419354838	85.29411764705883	81.53846153846153	97.82608695652173	88	91.17647058823529	94.23076923076923	88.23529411764706
54.54545454545455	35.064935064935064	19.148936170212767	20.408163265306122	37.5	27.142857142857142	100	25.37313432835821	4.661016949152542	5.118110236220472	2.4456521739130435	11.538461538461538	3.9682539682539684	1.639344262295082	3.9215686274509802	8.108108108108109	17.117117117117118	4.956268221574344	9.523809523809524	9	5.882352941176471	5.357142857142857	10.526315789473685	17.77777777777778	4.72972972972973	7.382550335570469	4.545454545454546	11.11111111111111	1.8018018018018018
34.375	39.884393063583815	69.86301369863014	50.666666666666664	46.808510638297875	52.8	58.13953488372093	52.38095238095238	18.978102189781023	20.666666666666668	54.621848739495796	16.23931623931624	45	33.980582524271846	18.70967741935484	49.411764705882355	45	22.857142857142858	30.58823529411765	35.78947368421053	30.864197530864196	30.18867924528302	24.137931034482758	15.662650602409638	18.181818181818183	33.333333333333336	26.53061224489796	23.2	18.333333333333332
44.166666666666664	62.60162601626016	47.76119402985075	41.86046511627907	60.638297872340424	52.5974025974026	60.18518518518518	48.95104895104895	25.984251968503937	26.748971193415638	32.35294117647059	13.636363636363637	8.904109589041095	28	25.324675324675326	31.325301204819276	34.92063492063492	27.941176470588236	32.72727272727273	41.44144144144144	24.264705882352942	34.61538461538461	36.8421052631579	54.330708661417326	21.58273381294964	17.934782608695652	30.76923076923077	42.06349206349206	54.651162790697676
76.92307692307692	68.53932584269663	85.80645161290323	69.6969696969697	71.42857142857143	73.25581395348837	77.23577235772358	87.79069767441861	41.517857142857146	33.333333333333336	65.03496503496504	60.78431372549019	59.701492537313435	58.67768595041322	42.325581395348834	43.75	58.064516129032256	41.935483870967744	46.666666666666664	53.284671532846716	58.064516129032256	59.63302752293578	53.08641975308642	53.84615384615385	40.56603773584906	65.88235294117646	56.70103092783505	47.22222222222222	56.46258503401361
52.17391304347826	52.857142857142854	54.54545454545455	55.55555555555556	52.94117647058823	50	35.714285714285715	14.893617021276595	1.1111111111111112	12.307692307692308	13.72549019607843	13.580246913580247	39.473684210526315	18.75	1.36986301369863	18.181818181818183	38.095238095238095	7.6923076923076925	13.846153846153847	29.508196721311474	13.953488372093023	40.90909090909091	33.333333333333336	18.181818181818183	3.5294117647058822	11.290322580645162	15.873015873015873	0	14.285714285714286
0	0	31.25	50	40	0	35.294117647058826	54.54545454545455	0	0	6.25	0	0	0	0	0	0	0	0	87.5	0	0	72.72727272727273	0	47.82608695652174	55.55555555555556	0	0	41.666666666666664
84.88372093023256	77.55610972568579	79.46428571428571	69.65517241379311	89.91596638655462	72.61904761904762	60.416666666666664	81.81818181818181	59.9009900990099	45.33622559652928	47.71863117870723	44.274809160305345	40.401146131805156	66.01941747572816	55.48780487804878	39.482200647249194	46.846846846846844	50.666666666666664	89.1156462585034	88.7218045112782	66.45569620253164	80.74074074074075	53.64705882352941	44.03669724770642	64.1399416909621	42.016806722689076	69.73293768545994	59.43152454780362	63.565891472868216
73.27586206896552	57.69230769230769	62.17616580310881	50.87719298245614	57.80346820809248	62.608695652173914	52.56410256410256	57.961783439490446	11.764705882352942	19.93006993006993	39.0092879256966	27.63819095477387	46.69603524229075	44.642857142857146	16.35514018691589	55.04587155963303	38.064516129032256	14.163090128755364	43.225806451612904	30.612244897959183	34.375	49.112426035502956	36.21621621621622	35.96491228070175	22.10144927536232	32.926829268292686	46.57534246575342	21.524663677130047	27.00729927007299
68.18181818181819	75	81.48148148148148	74.50980392156863	59.375	68.75	73.80952380952381	64.17910447761194	52.17391304347826	33.333333333333336	45.16129032258065	43.82022471910113	42.30769230769231	44.89795918367347	46.875	28.571428571428573	51.666666666666664	41.1764705882353	53.65853658536585	47.916666666666664	34.09090909090909	30.434782608695652	30.18867924528302	53.57142857142857	37.5	41.666666666666664	65.21739130434783	45	39.473684210526315
76	70.96774193548387	61.904761904761905	81.81818181818181	66.66666666666667	64.28571428571429	65	71.42857142857143	86.66666666666667	73.91304347826087	22.22222222222222	76	55.55555555555556	28.571428571428573	82.3529411764706	93.75	38.888888888888886	41.666666666666664	37.5	56.52173913043478	38.46153846153846	38.46153846153846	41.666666666666664	77.27272727272727	58.8235294117647	60	40	61.904761904761905	55.55555555555556
58.333333333333336	58.064516129032256	66.66666666666667	62.264150943396224	60	56.52173913043478	67.79661016949153	53.225806451612904	31.03448275862069	31.25	46.666666666666664	50	64	31.25	30.985915492957748	48.38709677419355	36.36363636363637	40.67796610169491	44.44444444444444	23.529411764705884	40.816326530612244	69.76744186046511	52.63157894736842	26.829268292682926	31.818181818181817	50.98039215686274	45	27.272727272727273	22.580645161290324
56.83453237410072	66.42156862745098	52.42290748898679	64	62.589928057553955	75.11111111111111	80.71065989847716	79.53488372093024	35.65217391304348	52.293577981651374	38.27160493827161	56.09756097560975	33.22475570032573	49.572649572649574	37.63066202090592	51.724137931034484	25.37313432835821	38.46153846153846	67.6470588235294	25.714285714285715	33.12101910828026	26.582278481012658	56.4	42.04545454545455	51.0989010989011	67.20430107526882	42.5414364640884	41.91919191919192	68.54838709677419
60.714285714285715	63.716814159292035	74.24242424242425	71.42857142857143	70	66.3716814159292	72.17391304347827	70.2127659574468	32.05128205128205	39.795918367346935	40.90909090909091	40.27777777777778	62.5	49.23076923076923	35.59322033898305	64.93506493506493	56.60377358490566	35.59322033898305	43.47826086956522	37.254901960784316	38.46153846153846	43.10344827586207	45.1219512195122	51.92307692307692	30.612244897959183	57.377049180327866	47.540983606557376	34.146341463414636	39.189189189189186
55.55555555555556	38.01295896328294	52.30769230769231	46.391752577319586	72.45508982035928	50.52910052910053	44.13145539906103	46.45161290322581	20.388349514563107	26.273458445040216	15.982721382289418	37.185929648241206	20.833333333333332	20.987654320987655	17.232375979112273	19.642857142857142	12.953367875647668	19.206680584551147	39.04109589041096	31.25	16.05504587155963	33.333333333333336	37.15846994535519	29.15129151291513	20.707070707070706	36.768802228412255	32.394366197183096	31.372549019607842	38.547486033519554
50.19011406844106	35.62653562653563	62.7906976744186	38.41463414634146	48.648648648648646	30.512820512820515	53.84615384615385	50	23.832923832923832	14.175654853620955	20.995670995670995	24.913494809688583	16.262975778546714	4.912280701754386	13.819095477386934	19.43127962085308	9.734513274336283	20.072992700729927	23.618090452261306	18.253968253968253	19.93355481727575	18.01801801801802	27.47252747252747	22.181818181818183	18.329466357308586	16.225165562913908	21.72523961661342	9.271523178807946	19.240506329113924
74.77477477477477	59.859154929577464	62.39316239316239	58.333333333333336	72.22222222222223	74.82014388489209	81.37254901960785	59.13461538461539	41.004184100418414	36.254980079681275	44.375	30.51948051948052	50	48.10126582278481	40.28776978417266	70.29702970297029	45.18518518518518	33.18385650224215	50	54.74452554744526	47.863247863247864	49.549549549549546	52.7027027027027	44.680851063829785	41.24293785310734	63.768115942028984	55.46875	41.31736526946108	47.43589743589744
45.23809523809524	44.23076923076923	71.875	28.26086956521739	48.57142857142857	70.96774193548387	45.23809523809524	50	20	17.857142857142858	14.634146341463415	28.048780487804876	12.76595744680851	20	25	17.647058823529413	22.857142857142858	24.137931034482758	13.793103448275861	32.075471698113205	28	18.367346938775512	34.04255319148936	41.666666666666664	33.333333333333336	18.867924528301888	39.285714285714285	33.92857142857143	38.59649122807018
50.9009009009009	50.450450450450454	46.496815286624205	45.26315789473684	42.51968503937008	53.097345132743364	52.84974093264249	47.42857142857143	46.3768115942029	41.1764705882353	42.63959390862944	62.5	60.14492753623188	41.1764705882353	74.13793103448276	92.5	40.816326530612244	53.763440860215056	48.67256637168141	53.03030303030303	56.52173913043478	64.28571428571429	73.75	78.26086956521739	78.78787878787878	72.34042553191489	83.33333333333333	76.47058823529412	59.25925925925926
43.24324324324324	55.483870967741936	65.68627450980392	46.666666666666664	47.05882352941177	67.0886075949367	57.66423357664234	56.98924731182796	29.75206611570248	23.80952380952381	44.705882352941174	25	37.2093023255814	23.711340206185568	30.357142857142858	50.70422535211268	65.625	18.120805369127517	27.083333333333332	47.474747474747474	7	38.888888888888886	30.693069306930692	13.043478260869565	17.741935483870968	36.27450980392157	45.97701149425287	28.448275862068964	16.3265306122449
61.42857142857143	53.78151260504202	68.93203883495146	56.25	85.1063829787234	70.96774193548387	61.53846153846154	66.3265306122449	32.098765432098766	26.666666666666668	75.90361445783132	36.734693877551024	37.5	39.50617283950617	34.146341463414636	67.3913043478261	47.252747252747255	18.627450980392158	51.06382978723404	39.726027397260275	33.75	62.264150943396224	41.891891891891895	32.857142857142854	26.5625	40	49.20634920634921	28.767123287671232	37.142857142857146
32.94117647058823	64.78873239436619	75	67.34693877551021	60.97560975609756	61	57.391304347826086	80.64516129032258	22.4390243902439	31.914893617021278	23.80952380952381	55.55555555555556	47.916666666666664	28.94736842105263	32.846715328467155	46.666666666666664	73.5042735042735	15.841584158415841	31.428571428571427	54.166666666666664	22.22222222222222	29.20353982300885	37.96296296296296	52.857142857142854	57.142857142857146	33.11258278145695	10.76923076923077	47.05882352941177	30.952380952380953
79.27927927927928	66.66666666666667	79.66101694915254	75.60975609756098	76.19047619047619	73.45132743362832	60.60606060606061	60.49382716049383	25.19685039370079	37.096774193548384	71.27659574468085	34.40860215053763	58.71559633027523	44.44444444444444	35.13513513513514	62.6865671641791	51.31578947368421	36.633663366336634	49.31506849315068	40.27777777777778	50	61.42857142857143	55.78947368421053	40.24390243902439	38.23529411764706	48.75	47.945205479452056	38.333333333333336	50
63.1578947368421	33.40782122905028	33.6144578313253	36.612021857923494	52.995391705069125	39.12280701754386	34.80956598759965	47.34982332155477	40.55555555555556	43.609022556390975	34.528688524590166	54.54545454545455	36.90909090909091	33.40163934426229	84.72222222222223	89.1304347826087	49.48453608247423	40.79601990049751	52.68817204301075	37.704918032786885	95	91.52542372881356	84.28571428571429	65.15151515151516	87.5	83.33333333333333	93.84615384615384	82.75862068965517	97.36842105263158
84.50704225352112	81.9672131147541	82.75862068965517	71.7948717948718	72.05882352941177	75.86206896551724	78.57142857142857	85.48387096774194	45	56.97674418604651	82.14285714285714	64.70588235294117	60.256410256410255	63.513513513513516	41.46341463414634	67.85714285714286	65	40.65934065934066	36.53846153846154	60.869565217391305	51.42857142857143	57.74647887323944	69.01408450704226	46.57534246575342	46.2962962962963	80	71.66666666666667	59.30232558139535	75
66.66666666666667	64.86486486486487	62.5	56.09756097560975	70	67.3913043478261	41.0958904109589	40	22.07792207792208	37.096774193548384	20.76923076923077	41.37931034482759	39.285714285714285	48.83720930232558	28.205128205128204	28.30188679245283	36.666666666666664	34.04255319148936	85.71428571428571	15.625	29.78723404255319	23.80952380952381	55.69620253164557	37.77777777777778	31.03448275862069	37.03703703703704	36	21.21212121212121	29.166666666666668
75	56.25	60	66.66666666666667	73.6842105263158	53.333333333333336	37.5	70.58823529411765	76.92307692307692	73.33333333333333	41.666666666666664	83.33333333333333	66.66666666666667	88.88888888888889	80	83.33333333333333	28.571428571428573	93.33333333333333	100	62.5	100	63.63636363636363	63.63636363636363	84.61538461538461	94.44444444444444	100	100	100	78.57142857142857
5.972222222222222	14.527956003666361	13.709677419354838	11.454408440090429	9.032602886157136	13.617415470125058	9.498806682577566	8.858447488584474	8.871745419479268	10.870506712862712	12.330686595049043	10.412757973733584	13.162790697674419	12.923607122343482	71.42857142857143	62.16216216216216	8.150317227916057	12.959558823529411	7.083825265643448	9.774436090225564	54.34782608695652	44.44444444444444	62.96296296296296	64.17910447761194	56.578947368421055	69.0909090909091	50.90909090909091	52.083333333333336	53.84615384615385
56.33802816901409	63.2183908045977	42.857142857142854	54.43037974683544	54.02298850574713	60.317460317460316	44.776119402985074	58.333333333333336	58.415841584158414	61.855670103092784	53.78787878787879	64.28571428571429	62.33766233766234	47.22222222222222	85.36585365853658	88.88888888888889	55.294117647058826	58.75	58.13953488372093	58.53658536585366	90	65.625	76.92307692307692	90	78.57142857142857	78.57142857142857	80	88.88888888888889	84.44444444444444
69.04761904761905	53.125	72.97297297297297	53.333333333333336	51.61290322580645	62.22222222222222	53.84615384615385	62.06896551724138	33.333333333333336	25	64.58333333333333	16.129032258064516	67.85714285714286	30	31.03448275862069	58.62068965517241	39.130434782608695	18.91891891891892	44.44444444444444	61.53846153846154	41.935483870967744	58.62068965517241	45.16129032258065	16.666666666666668	22.727272727272727	23.80952380952381	50	35.483870967741936	30.76923076923077
64.28571428571429	46.666666666666664	69.23076923076923	33.333333333333336	63.63636363636363	48.148148148148145	55.55555555555556	66.66666666666667	18.75	14.285714285714286	54.54545454545455	20	40	25	16.666666666666668	38.46153846153846	53.333333333333336	5.882352941176471	25	50	40	50	80	28.571428571428573	18.181818181818183	55.55555555555556	12.5	16.666666666666668	28.571428571428573
59.285714285714285	61.06194690265487	54.54545454545455	22.388059701492537	56.08108108108108	52.27272727272727	54.21052631578947	42.17391304347826	33.20610687022901	27.966101694915253	16.10486891385768	43.87755102040816	29.118773946360154	20.689655172413794	18.387096774193548	37.5796178343949	57.142857142857146	18.238993710691823	70.93023255813954	15.151515151515152	27.63157894736842	70.22900763358778	45.81818181818182	58.5	39.02439024390244	17.53554502369668	48.888888888888886	25.704225352112676	6.730769230769231
46.15384615384615	70	60.869565217391305	35.714285714285715	82.3529411764706	25	81.25	61.904761904761905	93.33333333333333	88.23529411764706	100	100	88.23529411764706	85.71428571428571	88.23529411764706	100	90	90	87.5	72.72727272727273	77.77777777777777	100	66.66666666666667	94.44444444444444	100	91.66666666666667	85.71428571428571	93.33333333333333	100
54.83870967741935	48.754448398576514	58.04597701149425	69.33333333333333	61.44578313253012	51.56794425087108	54.976303317535546	45.45454545454545	16.27408993576017	16.145833333333332	21.634615384615383	36.68341708542714	17.6678445229682	23.728813559322035	19.365079365079364	29.961089494163424	34.42028985507246	18.205128205128204	53.73134328358209	32.63157894736842	13.58695652173913	18.128654970760234	35.8974358974359	32.55813953488372	33.21167883211679	23.762376237623762	22.321428571428573	29.10958904109589	18.23204419889503
60.869565217391305	60	30	62.96296296296296	55.172413793103445	42.10526315789474	71.42857142857143	54.285714285714285	88.88888888888889	71.42857142857143	89.65517241379311	83.33333333333333	65	100	76.47058823529412	80	50	91.30434782608695	94.44444444444444	50	100	53.84615384615385	84.21052631578948	50	100	78.94736842105263	81.25	94.11764705882354	75
55.172413793103445	61.76470588235294	78.94736842105263	59.09090909090909	45.833333333333336	65.85365853658537	80	63.333333333333336	47.82608695652174	23.529411764705884	43.47826086956522	50	35.714285714285715	36.36363636363637	38.70967741935484	29.41176470588235	52.38095238095238	54.54545454545455	42.857142857142854	42.857142857142854	47.05882352941177	33.333333333333336	57.142857142857146	33.333333333333336	26.666666666666668	26.923076923076923	27.77777777777778	47.36842105263158	36
54.83870967741935	48.648648648648646	69.01408450704226	46.774193548387096	62.5	58.888888888888886	53.191489361702125	62.6865671641791	30	28.571428571428573	65.15151515151516	36.486486486486484	29.347826086956523	42.622950819672134	33.78378378378378	29.577464788732396	28.571428571428573	20	34.21052631578947	40	23.076923076923077	31.95876288659794	35.714285714285715	22.535211267605632	19.00826446280992	48.97959183673469	38.1578947368421	25.274725274725274	30.864197530864196
48.38709677419355	31.835205992509362	40	50	59.036144578313255	49.32432432432432	43.75	40.397350993377486	21.890547263681594	16.666666666666668	10.574018126888218	26.5625	12.318840579710145	10.050251256281408	14.027149321266968	26.605504587155963	12.269938650306749	12.72264631043257	33.333333333333336	13.934426229508198	15.09433962264151	16.201117318435752	38.55421686746988	33.663366336633665	14.50381679389313	13.692946058091286	13.592233009708737	16.143497757847534	20.792079207920793
88.46153846153847	28.804347826086957	38	54.54545454545455	77.46478873239437	54.716981132075475	27.814569536423843	60.869565217391305	19.861431870669747	14.917127071823204	15.48223350253807	13.658536585365853	15.714285714285714	8.928571428571429	19.5046439628483	37.735849056603776	29.508196721311474	10.75268817204301	18.9873417721519	11.851851851851851	13.385826771653543	12.5	30.70175438596491	20	21.839080459770116	17.123287671232877	16.666666666666668	23.25581395348837	26.704545454545453
69.44444444444444	60	83.45864661654136	61.24031007751938	74.76635514018692	72.27722772277228	71.42857142857143	55.13513513513514	42.05128205128205	45.57377049180328	40.27777777777778	35.947712418300654	49.775784753363226	51.98019801980198	46.411483253588514	65.29411764705883	54.961832061068705	27.804878048780488	54.21686746987952	46.55172413793103	49.61832061068702	44.827586206896555	49.16201117318436	25.925925925925927	36.574074074074076	30.046948356807512	50.806451612903224	37.43589743589744	35.80246913580247
77.11864406779661	75.2895752895753	72.82051282051282	48.07692307692308	64.84375	69.29133858267717	58.57988165680474	62.719298245614034	22.727272727272727	40.64171122994652	36.8421052631579	49.382716049382715	44.29223744292238	55.172413793103445	38.90675241157556	54.074074074074076	46.753246753246756	43.346007604562736	35.526315789473685	43	51.141552511415526	44.61538461538461	57.79816513761468	44.80874316939891	52.38095238095238	48.57142857142857	34.72222222222222	42.23300970873787	37
51.67785234899329	53.97923875432526	59.32203389830509	39.00709219858156	73.07692307692308	61.84615384615385	74.8663101604278	50.595238095238095	27.07182320441989	20.344827586206897	58.92116182572614	20.2020202020202	42.138364779874216	27.956989247311828	20.238095238095237	53.990610328638496	46.3235294117647	15.83011583011583	25.757575757575758	52.60115606936416	23.417721518987342	56.08465608465608	31.428571428571427	29.444444444444443	19.475655430711612	43.87096774193548	42.285714285714285	25.34246575342466	24.59016393442623
54.205607476635514	59.42028985507246	66.23376623376623	36.36363636363637	57.534246575342465	76.4367816091954	44.89795918367347	46.846846846846844	20.359281437125748	21.12676056338028	21.925133689839573	24.528301886792452	41.8848167539267	35.638297872340424	25.806451612903224	54.6875	61.111111111111114	24.615384615384617	41.0958904109589	38.27160493827161	23.364485981308412	45.09803921568628	41.5929203539823	22.48062015503876	29.19254658385093	47.64397905759162	38.75968992248062	39.52095808383233	32.45614035087719
69.8529411764706	67.51592356687898	60.55555555555556	75.96153846153847	62.925170068027214	63.73626373626374	78.11320754716981	61.148648648648646	39.94910941475827	32.75488069414317	50.920245398773005	47.916666666666664	33.933933933933936	38.87323943661972	25	55.124653739612185	57.30994152046784	36.760925449871465	7.758620689655173	49.23076923076923	44.1025641025641	32.15547703180212	40.38461538461539	66.32124352331606	49.25816023738872	31.84931506849315	49.56896551724138	45.370370370370374	38.144329896907216
50	58.37988826815643	54.123711340206185	54.3046357615894	63.91752577319588	64.81481481481481	63.63636363636363	71	18.46153846153846	11.574074074074074	47.16981132075472	28.26086956521739	49.25373134328358	26.618705035971225	15.789473684210526	64.47368421052632	25.49019607843137	6.629834254143646	16.666666666666668	43.333333333333336	18.53932584269663	60.264900662251655	38.55421686746988	31.060606060606062	22.535211267605632	32.608695652173914	30	29.608938547486034	14.084507042253522
81.08108108108108	66.80161943319838	73.87755102040816	55.9748427672956	74.66666666666667	70.27027027027027	58.148148148148145	71.16279069767442	15.384615384615385	9.547738693467336	58.167330677290835	18.253968253968253	44.354838709677416	41.040462427745666	27.335640138408305	56.33802816901409	48.86363636363637	27.536231884057973	25.641025641025642	61.53846153846154	15.2073732718894	38.308457711442784	38.72832369942196	16.161616161616163	27.177700348432055	59.74025974025974	29.943502824858758	19.5	28.8659793814433
66.66666666666667	66.51785714285714	73.13432835820896	68.46846846846847	72.4770642201835	66.14583333333333	59.473684210526315	77.55102040816327	70.83333333333333	76.92307692307692	56.25	67.3202614379085	75	83.52941176470588	87.5	90.56603773584905	56.43564356435643	69.6078431372549	55.55555555555556	57.971014492753625	94.82758620689656	83.60655737704919	90	85.71428571428571	96.29629629629629	93.87755102040816	93.44262295081967	95.3125	95.55555555555556
68.57142857142857	60.0609756097561	74.35897435897436	68.45238095238095	87.67123287671232	70.24221453287197	66.66666666666667	59.32203389830509	36.58536585365854	30.851063829787233	48.89589905362776	33.54838709677419	51.73913043478261	43.459915611814345	34.6749226006192	58.8235294117647	38.311688311688314	29.32330827067669	52.22222222222222	45.39007092198582	56.395348837209305	51.904761904761905	60.869565217391305	40.106951871657756	27.626459143968873	58.41121495327103	59.75609756097561	40.476190476190474	35.88850174216028
80.73394495412845	65.07177033492823	67.54966887417218	68.05555555555556	52.8	53.191489361702125	68.29268292682927	65.68627450980392	12.903225806451612	28.571428571428573	47.98761609907121	32.11009174311926	44.86486486486486	27.607361963190183	28.244274809160306	41.05263157894737	33.333333333333336	30.70175438596491	26.5625	26.829268292682926	25.609756097560975	49.23857868020305	39.726027397260275	46.19565217391305	26.33587786259542	52.83018867924528	43.333333333333336	19.135802469135804	29.26829268292683
50	27.027027027027028	50	38.46153846153846	26.31578947368421	42.857142857142854	63.1578947368421	40	11.11111111111111	0	47.36842105263158	9.523809523809524	50	27.272727272727273	18.181818181818183	37.5	23.529411764705884	0	16.666666666666668	17.647058823529413	14.285714285714286	21.428571428571427	6.25	13.636363636363637	10	50	31.57894736842105	20	18.75
42.857142857142854	53.96825396825397	51.724137931034484	37.93103448275862	54.83870967741935	46.93877551020408	50.74626865671642	40.476190476190474	14.457831325301205	13.829787234042554	53.84615384615385	24.528301886792452	35.36585365853659	16	34.883720930232556	32.25806451612903	46.666666666666664	18.88888888888889	14.705882352941176	30.555555555555557	27.11864406779661	37.5	32.58426966292135	16.666666666666668	21.73913043478261	17.56756756756757	29.310344827586206	7.6923076923076925	11.764705882352942
45.23809523809524	57.142857142857146	65.78947368421052	44.44444444444444	59.701492537313435	52.56410256410256	75.5813953488372	54.02298850574713	38.70967741935484	49.42528735632184	65	47.61904761904762	59.72222222222222	44	45.09803921568628	57.377049180327866	43.10344827586207	38.8235294117647	37.83783783783784	47.540983606557376	41.02564102564103	56	47.540983606557376	23.91304347826087	31.57894736842105	38.888888888888886	25.58139534883721	42.5531914893617	34.883720930232556
56.17977528089887	55.214723926380366	59.50920245398773	72.41379310344827	60.294117647058826	59.33734939759036	54.9645390070922	71.66666666666667	47.744360902255636	33.25688073394495	36.48960739030023	60.13513513513514	37.638376383763834	37.086092715231786	9.23913043478261	28.019323671497585	46.15384615384615	27.134724857685008	50	31.428571428571427	35.44973544973545	22.839506172839506	38.64734299516908	28.467153284671532	36.44578313253012	39.71291866028708	26.29310344827586	39.81900452488688	47.093023255813954
50.892857142857146	44.845360824742265	43.29896907216495	39.50617283950617	46.753246753246756	55.319148936170215	29.86111111111111	47.5177304964539	15.217391304347826	19.06614785992218	10.407239819004525	28.368794326241133	10.762331838565023	5.755395683453237	11.417322834645669	16.875	18.43971631205674	19.396551724137932	4.411764705882353	14.765100671140939	18.181818181818183	21.428571428571427	15.294117647058824	35.24590163934426	20.361990950226243	12.156862745098039	13.88888888888889	27.73722627737226	19.642857142857142
20.168067226890756	22.586872586872587	22.16216216216216	24.107142857142858	20.23121387283237	30.90452261306533	21.27659574468085	23.278688524590162	26.060606060606062	31.197771587743734	21.353065539112052	28.368794326241133	35.025380710659896	22.04724409448819	46.57534246575342	47.69230769230769	20.491803278688526	20.103092783505154	20.81218274111675	26.878612716763005	45	51.42857142857143	33.333333333333336	50	53.246753246753244	47.43589743589744	51.724137931034484	68.85245901639344	58.490566037735846
51.2	52.119309262166404	49.826989619377166	49.2208490059108	49.0170380078637	51.61290322580645	48.4181568088033	51.30890052356021	52.162584679520585	62.34247590808006	55.46875	56.36242504996669	56.105169340463455	59.63060686015831	80	90.9090909090909	55.59721478307445	59.16114790286976	54.56053067993366	54.44839857651245	85	87.87878787878788	65.625	75.70093457943925	65.67164179104478	82.5	88.46153846153847	78.72340425531915	85
22.580645161290324	29.213483146067414	18.068535825545172	12.694300518134716	25.903614457831324	26.16822429906542	19.49685534591195	37.68115942028985	24.1852487135506	23.83177570093458	15.693430656934307	24.948453608247423	21.77777777777778	20.670391061452513	38.46153846153846	53.84615384615385	15.54054054054054	26.556016597510375	13.522012578616351	14.621409921671018	63.04347826086956	57.89473684210526	41.666666666666664	60.33057851239669	53.57142857142857	58.87850467289719	70.58823529411765	60.869565217391305	50
50	39	41.732283464566926	42.15686274509804	51.81818181818182	40.123456790123456	71.84466019417475	40.645161290322584	66.66666666666667	61.940298507462686	75.67567567567568	75.21367521367522	82.97872340425532	57.142857142857146	71.22302158273381	78.33333333333333	62.10526315789474	62.5	64.1025641025641	62.61682242990654	64.54545454545455	62.5	58.16326530612245	56.774193548387096	72.10884353741497	71.52777777777777	59.40594059405941	64.60176991150442	50.70422535211268
33.333333333333336	63.829787234042556	35.294117647058826	35.13513513513514	50	40	30.76923076923077	50	62.7906976744186	54.76190476190476	34.285714285714285	52.72727272727273	63.333333333333336	63.888888888888886	84.61538461538461	70.83333333333333	72.41379310344827	68.75	55.172413793103445	73.33333333333333	73.91304347826087	75.86206896551724	68.96551724137932	37.83783783783784	64.28571428571429	84.21052631578948	52.94117647058823	55.88235294117647	50
75.60975609756098	61.935483870967744	65.06024096385542	62.264150943396224	69.01408450704226	76.04790419161677	50.806451612903224	67.88990825688073	66.30434782608695	51.81818181818182	47.15909090909091	55.172413793103445	43.347639484978544	49.59349593495935	48.175182481751825	31.067961165048544	41.584158415841586	45.97156398104266	35	49.438202247191015	57.142857142857146	57.77777777777778	46.308724832214764	38.04347826086956	52.525252525252526	39.2	50	31.21693121693122	41.5929203539823
59.64912280701754	45.16129032258065	57.142857142857146	33.333333333333336	53.96825396825397	60	55.76923076923077	45.76271186440678	21.25	11.881188118811881	42.57425742574257	10.714285714285714	48	71.42857142857143	53.06122448979592	41.42857142857143	15	7.407407407407407	42.10526315789474	31.57894736842105	16.666666666666668	23.076923076923077	42.30769230769231	36.111111111111114	9.30232558139535	53.7037037037037	33.898305084745765	12.5	14.583333333333334
77.27272727272727	69.23076923076923	66.66666666666667	60	60.869565217391305	68.42105263157895	85	68.42105263157895	59.09090909090909	65	80	38.095238095238095	62.5	43.75	76.92307692307692	66.66666666666667	50	25	91.66666666666667	40.90909090909091	36.36363636363637	55.55555555555556	66.66666666666667	50	0	41.666666666666664	30	30	33.333333333333336
64.86486486486487	67.27272727272727	78.94736842105263	69.56521739130434	73.52941176470588	76.59574468085107	62.16216216216216	65	39.705882352941174	27.027027027027028	37.93103448275862	28	67.5	39.02439024390244	47.27272727272727	66.66666666666667	48.717948717948715	21.428571428571427	34.375	45.45454545454545	52.94117647058823	59.45945945945946	42.857142857142854	44	42	62.5	47.916666666666664	37.93103448275862	31.428571428571427
45	42.028985507246375	70	95.83333333333333	52.23880597014925	54.73684210526316	82.97872340425532	60.37735849056604	36.36363636363637	30.434782608695652	18.9873417721519	34.61538461538461	18.39080459770115	22.5	32.58426966292135	39.583333333333336	37.096774193548384	24.731182795698924	57.142857142857146	12.820512820512821	24.358974358974358	36.36363636363637	40.74074074074074	54.3859649122807	25	25	37.096774193548384	32.926829268292686	26.666666666666668
61.53846153846154	43.13725490196079	61.76470588235294	33.333333333333336	34.21052631578947	53.191489361702125	48	50	4.25531914893617	26.923076923076923	44.827586206896555	22.727272727272727	27.272727272727273	22.857142857142858	0	33.333333333333336	22.580645161290324	10	29.62962962962963	43.47826086956522	18.91891891891892	21.05263157894737	24	26.19047619047619	30	48.78048780487805	21.21212121212121	34.285714285714285	20.833333333333332
72.05882352941177	52.56410256410256	57.6271186440678	57.142857142857146	68.51851851851852	62.857142857142854	79.54545454545455	57.47126436781609	65.71428571428571	62.6865671641791	56.25	62.6865671641791	90.9090909090909	90.56603773584905	33.333333333333336	27.77777777777778	78.94736842105263	37.5	40.90909090909091	81.57894736842105	69.56521739130434	66.66666666666667	62.96296296296296	33.333333333333336	29.032258064516128	22.580645161290324	42.30769230769231	37.77777777777778	50
72.72727272727273	60.55045871559633	71.875	82.92682926829268	53.48837209302326	78.08219178082192	72.22222222222223	56.98924731182796	67.85714285714286	43.82022471910113	46.51162790697674	28.78787878787879	68.33333333333333	58.064516129032256	68.29268292682927	59.61538461538461	69.23076923076923	53.84615384615385	52.38095238095238	72.72727272727273	52.63157894736842	39.34426229508197	52.68817204301075	42.857142857142854	43.28358208955224	41.86046511627907	45.23809523809524	26.923076923076923	30.555555555555557
71.42857142857143	60	31.818181818181817	66.66666666666667	25	52.63157894736842	66.66666666666667	50	100	83.33333333333333	62.5	94.73684210526316	77.27272727272727	64.28571428571429	93.75	58.8235294117647	76.92307692307692	86.66666666666667	33.333333333333336	83.33333333333333	86.66666666666667	85	93.33333333333333	100	93.33333333333333	86.66666666666667	76.92307692307692	90.47619047619048	80
60.869565217391305	63.541666666666664	68.4931506849315	51.724137931034484	56.25	77.02702702702703	58.73015873015873	75.75757575757575	50.98039215686274	35.294117647058826	55.84415584415584	8.333333333333334	40.476190476190474	37.03703703703704	21.91780821917808	51.515151515151516	47.82608695652174	26.19047619047619	22.22222222222222	57.69230769230769	24.074074074074073	45.283018867924525	57.142857142857146	37.5	35.632183908045974	44.73684210526316	49.25373134328358	17.391304347826086	27.906976744186046
46.666666666666664	41.1764705882353	35.714285714285715	38.888888888888886	52.17391304347826	55.55555555555556	21.428571428571427	50	4.761904761904762	38.46153846153846	40	20	53.84615384615385	18.181818181818183	10.526315789473685	44.44444444444444	47.61904761904762	11.764705882352942	27.272727272727273	58.333333333333336	13.333333333333334	12.5	33.333333333333336	9.523809523809524	0	40	16.666666666666668	15.384615384615385	10
75.30864197530865	75.20661157024793	74.02597402597402	71.42857142857143	61.1764705882353	66.97247706422019	71.42857142857143	76.34408602150538	26.760563380281692	32.04419889502763	47.36842105263158	32.25806451612903	58.771929824561404	50.57471264367816	35.66433566433567	51.111111111111114	50.450450450450454	26.55367231638418	41.86046511627907	57.971014492753625	40.74074074074074	43.20987654320987	45.535714285714285	39.75903614457831	31.914893617021278	45.67901234567901	57.74647887323944	40	46.73913043478261
51.351351351351354	45	37.83783783783784	33.16062176165803	49.66887417218543	38.916256157635466	41.53225806451613	43.459915611814345	23.475609756097562	18.552036199095024	22.128851540616246	37.19512195121951	30.211480362537763	15.350877192982455	24.03846153846154	15.337423312883436	31.140350877192983	24.083769633507853	50	24.46808510638298	14.049586776859504	24.43438914027149	6.70391061452514	7.462686567164179	15.617715617715618	12.396694214876034	15.64245810055866	11.26126126126126	22.22222222222222
72.22222222222223	61.48148148148148	70.10309278350516	82.3529411764706	78.125	66.17647058823529	78.2051282051282	71.26436781609195	47.36842105263158	33.72781065088758	61.53846153846154	45.90163934426229	40	46.808510638297875	48.83720930232558	42.391304347826086	60.526315789473685	38.46153846153846	75.86206896551724	48.275862068965516	27.47252747252747	47.57281553398058	53.42465753424658	55.294117647058826	50.98039215686274	53.211009174311926	52.38095238095238	49.09090909090909	32.5
61.702127659574465	40.51724137931034	50.561797752808985	86.36363636363636	50	51.724137931034484	31.11111111111111	50	28.90625	22.55639097744361	19.574468085106382	14.634146341463415	7.051282051282051	9.89010989010989	19.444444444444443	26.956521739130434	72.97297297297297	24.516129032258064	31.147540983606557	26.785714285714285	16.129032258064516	26.08695652173913	8.24742268041237	37.142857142857146	12.658227848101266	11.71875	17.272727272727273	12.658227848101266	34.48275862068966
59.25925925925926	46.198830409356724	83.33333333333333	55.81395348837209	51.92307692307692	47.752808988764045	57.35294117647059	50.526315789473685	18.840579710144926	16.883116883116884	61.58940397350993	17.821782178217823	51.61290322580645	15.384615384615385	16.875	43.11926605504587	36.36363636363637	21.64179104477612	15.277777777777779	30.107526881720432	8.602150537634408	35.714285714285715	70.52631578947368	19.11764705882353	17.692307692307693	25.925925925925927	35.80246913580247	37.62376237623762	20.54794520547945
78.57142857142857	60	25	61.53846153846154	52.94117647058823	41.666666666666664	42.857142857142854	53.84615384615385	83.33333333333333	76	61.111111111111114	66.66666666666667	57.142857142857146	77.77777777777777	90.9090909090909	100	75	82.3529411764706	93.75	77.77777777777777	88.88888888888889	40	75	86.66666666666667	86.95652173913044	75	94.73684210526316	86.66666666666667	81.81818181818181
51.54639175257732	51.21951219512195	53.225806451612904	54.54545454545455	65.56291390728477	58.064516129032256	58.74125874125874	67.78846153846153	34.87179487179487	31.25	26	47.142857142857146	23.228346456692915	47.43589743589744	25.925925925925927	45.38461538461539	42.857142857142854	31.26843657817109	31.092436974789916	61.53846153846154	26.576576576576578	43.169398907103826	33.490566037735846	27.310924369747898	26.797385620915033	24.10958904109589	46.15384615384615	33.64055299539171	22.110552763819097
67.6923076923077	53.03030303030303	69.52380952380952	66.23376623376623	53.68421052631579	61.53846153846154	48.598130841121495	47.05882352941177	30.508474576271187	21.84873949579832	36.607142857142854	26.19047619047619	53.06122448979592	31.08108108108108	21.05263157894737	34.32835820895522	45.76271186440678	15.384615384615385	28	38.46153846153846	27.659574468085108	51.515151515151516	45.794392523364486	26.470588235294116	29.702970297029704	40.625	55.12820512820513	23.170731707317074	28
59.523809523809526	52.63157894736842	58.064516129032256	41.1764705882353	68	65.38461538461539	62.22222222222222	79.3103448275862	37.03703703703704	26.923076923076923	54.54545454545455	26.829268292682926	35.714285714285715	50	30.434782608695652	40	50	35.294117647058826	41.666666666666664	31.818181818181817	31.57894736842105	50	28.205128205128204	43.47826086956522	14.285714285714286	42.42424242424242	25	27.77777777777778	38.888888888888886
77.46478873239437	71.26436781609195	46.51162790697674	62.6865671641791	73.11827956989248	50.602409638554214	77.41935483870968	74.02597402597402	96.03960396039604	98.9247311827957	84.61538461538461	94.11764705882354	93.87755102040816	86.15384615384616	97.14285714285714	98.11320754716981	87.5	81.81818181818181	79.16666666666667	93.24324324324324	94.44444444444444	81.17647058823529	83.07692307692308	66.26506024096386	92.3076923076923	96.20253164556962	81.25	88.73239436619718	80.48780487804878
66.66666666666667	76.96629213483146	64.51612903225806	81.08108108108108	82.05128205128206	87.83783783783784	59.523809523809526	74.78991596638656	42.16216216216216	43.13725490196079	27.325581395348838	41.584158415841586	58.47457627118644	63.333333333333336	42.5	77.35849056603773	64.12213740458016	42.42424242424242	60.714285714285715	55.76923076923077	30.303030303030305	71.91011235955057	59.45945945945946	45.945945945945944	57.25190839694657	56.89655172413793	64.76190476190476	57.142857142857146	69.56521739130434
51.42857142857143	58.04597701149425	57.95454545454545	48.611111111111114	43.75	62.72727272727273	53.6231884057971	70.74829931972789	29	33.81294964028777	60.714285714285715	42.708333333333336	64.04494382022472	37.16814159292036	38.46153846153846	61.386138613861384	58.208955223880594	36.507936507936506	32.87671232876713	53.84615384615385	28.048780487804876	39.08045977011494	36.79245283018868	34.65346534653465	22.80701754385965	40.8	41.333333333333336	26.21359223300971	27.38095238095238
52.96296296296296	38.481675392670155	52.287581699346404	60.42780748663102	42.857142857142854	48.275862068965516	43.492063492063494	44.23076923076923	45.81005586592179	51.42857142857143	42.731277533039645	42.857142857142854	46.44549763033175	61.607142857142854	80.51948051948052	73.17073170731707	51.470588235294116	44.62151394422311	49.12280701754386	42.465753424657535	80.59701492537313	69.04761904761905	68.85245901639344	82.3529411764706	76.92307692307692	94.54545454545455	80	89.0909090909091	82.3529411764706
93.33333333333333	100	88.57142857142857	100	95.83333333333333	95.45454545454545	88.88888888888889	94.28571428571429	59.25925925925926	64.1025641025641	46.42857142857143	100	73.07692307692308	63.1578947368421	66.66666666666667	85	92	100	62.5	90.9090909090909	96.29629629629629	92.3076923076923	90	100	93.54838709677419	88.46153846153847	96.29629629629629	93.75	78.94736842105263
0	0	0	0	0	4.166666666666667	0	0	0	57.89473684210526	100	0	42.857142857142854	0	0	0	0	90	0	42.10526315789474	0	75	0	31.57894736842105	61.53846153846154	50	0	0	36.36363636363637
65.625	49.12280701754386	45	51.92307692307692	40.90909090909091	37.93103448275862	66.66666666666667	63.829787234042556	91.42857142857143	59.701492537313435	86.95652173913044	76.92307692307692	76.92307692307692	91.89189189189189	80.43478260869566	88.88888888888889	65.51724137931035	74.64788732394366	70	53.84615384615385	44.827586206896555	69.76744186046511	59.523809523809526	58.064516129032256	73.33333333333333	63.1578947368421	60	58.69565217391305	75
79.16666666666667	60.256410256410255	76.78571428571429	55.319148936170215	77.27272727272727	64.61538461538461	61.333333333333336	70	45.333333333333336	26.470588235294116	51.785714285714285	22.78481012658228	46.42857142857143	55.55555555555556	25	41.02564102564103	58.8235294117647	25.757575757575758	49.09090909090909	67.04545454545455	41.1764705882353	65	53.84615384615385	38.775510204081634	34.146341463414636	65.51724137931035	80	36.36363636363637	50.98039215686274
89.22155688622755	82.6086956521739	79.05759162303664	71.09375	75.11111111111111	88.20375335120643	67.21311475409836	76.78571428571429	41.32841328413284	38.94472361809045	70.22900763358778	63.5	57.42574257425743	47.45762711864407	57.53846153846154	73.61963190184049	77.5229357798165	51.351351351351354	15.789473684210526	83.42857142857143	55.15873015873016	62.31884057971015	78.4	60.11904761904762	44.827586206896555	61.86770428015564	71.7557251908397	30.76923076923077	34.48275862068966
63.768115942028984	47.32142857142857	58.94736842105263	62.903225806451616	52.63157894736842	55.913978494623656	57	46.666666666666664	8.235294117647058	12.087912087912088	37.5	17.346938775510203	39.02439024390244	34.21052631578947	35.53719008264463	46.753246753246756	23.68421052631579	13.846153846153847	21.21212121212121	51.42857142857143	28.235294117647058	41.891891891891895	29.12621359223301	23.636363636363637	20	54.8780487804878	57.534246575342465	20.512820512820515	16.666666666666668
66.66666666666667	62.06896551724138	83.16831683168317	54.54545454545455	76.47058823529412	71.73913043478261	57.6	58.282208588957054	22.22222222222222	23.170731707317074	35.08771929824562	32.075471698113205	52.38095238095238	48.148148148148145	25.149700598802394	42.5	30.434782608695652	35.18518518518518	26.53061224489796	45.833333333333336	43.90243902439025	40	52.325581395348834	37.5	28.07017543859649	51.54639175257732	44.927536231884055	38.405797101449274	38.983050847457626
62.35294117647059	48.958333333333336	81.92771084337349	65.4320987654321	60.97560975609756	58.661417322834644	78.76106194690266	60.19417475728155	28.994082840236686	29.88929889298893	53.59477124183007	27.083333333333332	48.55072463768116	37.391304347826086	25.568181818181817	55.39568345323741	48.54368932038835	22.746781115879827	37.9746835443038	47.57281553398058	35.61643835616438	46.08695652173913	37.28813559322034	41.52542372881356	22.685185185185187	51.445086705202314	55.47945205479452	29.518072289156628	54.13533834586466
60	55.55555555555556	57.142857142857146	62.5	62.5	52.63157894736842	87.5	80	100	92.85714285714286	100	84.61538461538461	100	75	90.9090909090909	94.44444444444444	83.33333333333333	87.5	80	75	88.88888888888889	95.23809523809524	84.21052631578948	100	100	85.71428571428571	86.66666666666667	85.71428571428571	86.66666666666667
13.372093023255815	25.473684210526315	23.248407643312103	32.33532934131737	14.965986394557824	21.47239263803681	17.348927875243664	15.182186234817813	21.148036253776436	18.705035971223023	19.506172839506174	12.616822429906541	22.105263157894736	37.95180722891566	87.5	82.08955223880596	16.933638443935926	19.393939393939394	11.855670103092784	12.32876712328767	69.64285714285714	89.83050847457628	86.44067796610169	87.32394366197182	78.78787878787878	77.21518987341773	84.21052631578948	90.27777777777777	81.25
44.15584415584416	34.285714285714285	49.31506849315068	30.76923076923077	22.22222222222222	28.571428571428573	46.25	36.52173913043478	15.306122448979592	16.083916083916083	29.166666666666668	8.695652173913043	21.359223300970875	21.05263157894737	7.936507936507937	19.51219512195122	18.867924528301888	5.882352941176471	13.235294117647058	16.129032258064516	8.791208791208792	12.962962962962964	15.476190476190476	31.325301204819276	9.782608695652174	10.273972602739725	23.529411764705884	9.45945945945946	14.285714285714286
55.73770491803279	68.86792452830188	70.83333333333333	52.72727272727273	92.5	77.61194029850746	78.94736842105263	49.473684210526315	30	26.495726495726494	31.2	36.470588235294116	40.816326530612244	25.714285714285715	27.083333333333332	33.944954128440365	43.85964912280702	28.225806451612904	33.333333333333336	53.7037037037037	30.666666666666668	28.571428571428573	29.333333333333332	47.69230769230769	32.5	33.027522935779814	24.41860465116279	39.784946236559136	34.61538461538461
68.75	62.06896551724138	56.36363636363637	52.27272727272727	61.904761904761905	71.42857142857143	52.38095238095238	58.92857142857143	25.210084033613445	20.388349514563107	34.26573426573427	21.428571428571427	43.82022471910113	42.42424242424242	21.794871794871796	42.42424242424242	35	19.09090909090909	32.69230769230769	38.983050847457626	19.565217391304348	44.827586206896555	46.55172413793103	38.666666666666664	26.027397260273972	34.02061855670103	45.205479452054796	37.77777777777778	34.61538461538461
37.28813559322034	64.0625	48.38709677419355	69.23076923076923	57.377049180327866	74.02597402597402	64.0625	56.41025641025641	32.758620689655174	24.137931034482758	51.851851851851855	26.666666666666668	34.92063492063492	27.272727272727273	20	13.333333333333334	38.775510204081634	23.076923076923077	21.05263157894737	43.75	38	33.333333333333336	44.18604651162791	10.126582278481013	14.705882352941176	49.056603773584904	53.333333333333336	39.39393939393939	40
82.22222222222223	88.37209302325581	59.183673469387756	60	74.19354838709677	74	63.04347826086956	75	50.98039215686274	50	51.06382978723404	33.333333333333336	58.13953488372093	50	40.90909090909091	65.71428571428571	75	27.397260273972602	48.717948717948715	67.85714285714286	38.46153846153846	62.5	57.89473684210526	31.57894736842105	33.333333333333336	45.45454545454545	57.57575757575758	48.888888888888886	51.724137931034484
51.282051282051285	35.55555555555556	56.493506493506494	55.10204081632653	59.375	35	28.65497076023392	42.7536231884058	20.863309352517987	13.875598086124402	23.32155477031802	8.571428571428571	15.126050420168067	30.476190476190474	11.956521739130435	33	25.274725274725274	12.048192771084338	0	12.790697674418604	13.88888888888889	21.794871794871796	21.05263157894737	9.01639344262295	15.2073732718894	45.674740484429066	58.68263473053892	23.56687898089172	17.02127659574468
49.40711462450593	34.905660377358494	40.199335548172755	36.53846153846154	63.101604278074866	56.656346749226	46.774193548387096	57.32217573221757	13.235294117647058	22.62872628726287	18.08695652173913	54.36241610738255	8.053691275167786	20.717131474103585	12.857142857142858	15.841584158415841	22.80130293159609	23.41549295774648	42.857142857142854	44.89795918367347	21.35678391959799	7.529411764705882	12.37864077669903	30.803571428571427	18.181818181818183	16.288951841359772	17.218543046357617	21.220159151193634	14.391143911439114
89.1304347826087	66.9753086419753	89.49771689497717	75.18248175182482	62.88659793814433	74.66666666666667	78.99159663865547	79.79274611398964	42.04545454545455	35.12396694214876	73.21428571428571	64.81481481481481	41.86046511627907	43.66197183098591	42.40837696335078	29.86111111111111	60.65573770491803	40.19292604501608	66.66666666666667	41.55844155844156	43.333333333333336	41.935483870967744	47.340425531914896	44.85981308411215	53.153153153153156	61.734693877551024	69.04761904761905	48.3739837398374	53.75
70.58823529411765	69.49152542372882	69.38775510204081	57.57575757575758	64.28571428571429	72.22222222222223	68.08510638297872	63.41463414634146	27.45098039215686	47.61904761904762	61.904761904761905	41.46341463414634	60	62.06896551724138	36.111111111111114	65.21739130434783	50	38.775510204081634	50	78.57142857142857	50	41.1764705882353	50	40.90909090909091	41.46341463414634	46	58.13953488372093	23.68421052631579	35.416666666666664
69.87951807228916	73.52941176470588	79.84496124031008	75.57251908396947	57.142857142857146	75.43103448275862	77.56410256410257	55.28846153846154	31.770833333333332	40.66390041493776	65.26315789473684	29.508196721311474	64.05228758169935	37.2093023255814	45.81673306772908	67.14285714285714	60.869565217391305	39.21568627450981	37.77777777777778	43.67816091954023	31.147540983606557	53.42465753424658	48.75	28.169014084507044	37.44493392070485	65.21739130434783	65.21739130434783	42.05607476635514	33.980582524271846
34.58563535911602	35.66992014196983	37.93949304987735	63.09012875536481	28.83211678832117	29.02930402930403	30.122214234363767	23.866498740554157	26.692836113837096	30.784708249496983	25.091352009744213	41.41414141414141	32.84457478005865	36.82634730538922	81.75182481751825	77.71739130434783	37.196554424432264	50.40816326530612	51.52409046214356	35.294117647058826	59.54545454545455	67.93893129770993	75.69060773480663	81.13207547169812	88.30645161290323	73.07692307692308	81.04575163398692	82.26950354609929	83.98058252427184
66.26506024096386	69.4560669456067	57.857142857142854	76.47058823529412	77.77777777777777	51.57232704402516	37.93103448275862	74.60317460317461	31.159420289855074	36.71641791044776	25.360230547550433	62.72727272727273	16.243654822335024	18.633540372670808	32.70142180094787	39.49044585987261	45	33.098591549295776	84.61538461538461	11.11111111111111	31.2	24.324324324324323	42.857142857142854	27.81954887218045	35.922330097087375	26.666666666666668	53.17460317460318	32.467532467532465	32.25806451612903
51.21951219512195	53.91304347826087	65.28497409326425	62.01550387596899	50.43478260869565	45.851528384279476	63.768115942028984	53.521126760563384	62.82051282051282	54.09836065573771	58.297872340425535	64.5320197044335	62.589928057553955	67.5	94.5945945945946	95.16129032258064	43.53741496598639	63.48547717842324	56.074766355140184	60	94.73684210526316	88.60759493670886	95.5223880597015	92.3076923076923	97.72727272727273	91.52542372881356	94.73684210526316	84.48275862068965	100
49.333333333333336	61.64383561643836	49.20634920634921	48.83720930232558	53.44827586206897	62.244897959183675	45	49.382716049382715	55.172413793103445	47.05882352941177	59.21052631578947	48.4375	62.295081967213115	63.63636363636363	47.82608695652174	86.66666666666667	55.88235294117647	57.377049180327866	55.172413793103445	48.648648648648646	89.47368421052632	60.97560975609756	63.1578947368421	82.75862068965517	84.21052631578948	62.22222222222222	80	90.9090909090909	100
70.14925373134328	55.50239234449761	73.07692307692308	61.95652173913044	80.74074074074075	69.41176470588235	62.589928057553955	64.36781609195403	28.834355828220858	37.43016759776536	66.66666666666667	31.746031746031747	51.5625	46.753246753246756	42.857142857142854	52.89855072463768	46.774193548387096	18.128654970760234	43.05555555555556	55.26315789473684	34.146341463414636	52.06611570247934	43.57142857142857	41.666666666666664	30.597014925373134	52.287581699346404	63.70967741935484	41.584158415841586	28.68217054263566
66.66666666666667	51.6728624535316	70.2127659574468	61.78861788617886	48.507462686567166	60	62.43654822335025	59.44055944055944	34.343434343434346	40	56.31578947368421	48.292682926829265	32.19178082191781	38.96103896103896	36.979166666666664	28.342245989304814	26.582278481012658	22.596153846153847	35	33.00970873786408	34.87179487179487	47.96747967479675	38.18181818181818	46.875	36.36363636363637	58.208955223880594	59.45945945945946	35.97560975609756	24.347826086956523
44.680851063829785	39.701492537313435	54.629629629629626	38.095238095238095	45.18518518518518	43.77358490566038	56.43564356435643	50	29.850746268656717	14.920634920634921	46.51810584958217	23.25581395348837	47.08029197080292	43.50282485875706	29.6028880866426	50	38.888888888888886	12.109375	9.859154929577464	37.5	13.425925925925926	29.078014184397162	43.27485380116959	14.689265536723164	9.361702127659575	26.141078838174273	34.01360544217687	16.666666666666668	18.238993710691823
76.13636363636364	52.67857142857143	46.32768361581921	52.84552845528455	77.5	60.38647342995169	34.03508771929825	50.666666666666664	45.45454545454545	38.402061855670105	26.223776223776223	42.63803680981595	40.90909090909091	33.98692810457516	31.299212598425196	53.74149659863946	34.35114503816794	38.3442265795207	39.39393939393939	64.70588235294117	47.01195219123506	48.19277108433735	39.44444444444444	21.962616822429908	26.688102893890676	27.94759825327511	33.622559652928416	26.19047619047619	25.78616352201258
44.776119402985074	41.55844155844156	30.18867924528302	45.45454545454545	47.05882352941177	55.55555555555556	45.714285714285715	40.298507462686565	24.615384615384617	16.374269005847953	16.260162601626018	35.294117647058826	12.711864406779661	20.987654320987655	11.711711711711711	12	23.076923076923077	11.004784688995215	100	25	32.69230769230769	22.115384615384617	25.862068965517242	25.609756097560975	36.25	21.978021978021978	15.929203539823009	23.529411764705884	29.41176470588235
54.61538461538461	60.33519553072626	53.125	41.666666666666664	40.84507042253521	64.43298969072166	50	48.091603053435115	11.464968152866241	14.110429447852761	27.027027027027028	13.553113553113553	30	27.56756756756757	16.292134831460675	41.31736526946108	34.104046242774565	11.11111111111111	21.93877551020408	25.98870056497175	17.475728155339805	36.111111111111114	37.64705882352941	20.670391061452513	10.050251256281408	30.434782608695652	38.9937106918239	22.674418604651162	31.952662721893493
0	0	0	0	0	0	0	0	41.1764705882353	0	42.10526315789474	47.05882352941177	28.571428571428573	20	44.44444444444444	0	54.54545454545455	0	0	83.33333333333333	0	84.61538461538461	0	84.21052631578948	5.555555555555555	16.666666666666668	0	90.9090909090909	0
51.351351351351354	66.66666666666667	69.23076923076923	55.55555555555556	46.15384615384615	46.808510638297875	60	48.93617021276596	90.9090909090909	94.87179487179488	58.92857142857143	52.17391304347826	43.18181818181818	74.19354838709677	85.36585365853658	67.56756756756756	84.84848484848484	86.84210526315789	69.23076923076923	96.42857142857143	72.22222222222223	93.75	71.42857142857143	66.66666666666667	52.77777777777778	79.06976744186046	72.09302325581395	50	92.85714285714286
58.333333333333336	67.3076923076923	53.125	72	46.15384615384615	55.88235294117647	47.22222222222222	53.333333333333336	88.23529411764706	91.17647058823529	59.25925925925926	58.62068965517241	41.666666666666664	69.23076923076923	84.61538461538461	68.18181818181819	82.75862068965517	81.3953488372093	85.71428571428571	95.83333333333333	95	85.71428571428571	58.8235294117647	60.526315789473685	65.625	72.72727272727273	68.42105263157895	27.77777777777778	100
47.82608695652174	67.74193548387096	63.333333333333336	66.66666666666667	52.5	50	60	57.142857142857146	97.5	96.66666666666667	50	50	44.44444444444444	82.3529411764706	68.18181818181819	72.72727272727273	85.18518518518519	100	71.42857142857143	85	75	95.23809523809524	60	48.717948717948715	58.8235294117647	85.71428571428571	62.5	59.09090909090909	77.77777777777777
51.388888888888886	62.5	49.27536231884058	67.3076923076923	77.55102040816327	55.714285714285715	73.6842105263158	49.382716049382715	88.88888888888889	83.82352941176471	78.78787878787878	94.87179487179488	84	68.75	88.63636363636364	76.59574468085107	92.40506329113924	91.80327868852459	86.27450980392157	88.05970149253731	93.18181818181819	85.96491228070175	71.15384615384616	81.25	91.89189189189189	85.1063829787234	75	88.67924528301887	87.71929824561404
75	68.75	61.53846153846154	41.666666666666664	83.33333333333333	23.529411764705884	72.72727272727273	26.923076923076923	95.83333333333333	91.66666666666667	100	75	90.9090909090909	87.5	88.88888888888889	93.33333333333333	81.81818181818181	18.181818181818183	83.33333333333333	100	19.047619047619047	100	83.33333333333333	81.25	75	91.66666666666667	88.88888888888889	88.23529411764706	46.15384615384615
87.5	50	51.851851851851855	60	100	59.45945945945946	66.66666666666667	61.904761904761905	69.23076923076923	50	60	90.9090909090909	53.84615384615385	71.42857142857143	68.42105263157895	57.142857142857146	68.75	36.36363636363637	100	66.66666666666667	91.66666666666667	90.9090909090909	93.33333333333333	83.33333333333333	92.85714285714286	100	83.33333333333333	75	100
35.88957055214724	40.22346368715084	47.229551451187334	48.16053511705686	64.1304347826087	56.70103092783505	33.333333333333336	36.94779116465863	49.27113702623907	46.84931506849315	34.024179620034545	34.35897435897436	43.57541899441341	38.19241982507289	87.64044943820225	86.06557377049181	34.42622950819672	39.26247288503254	20.92391304347826	36.76470588235294	80.37383177570094	87.31343283582089	94.50549450549451	80.58252427184466	69.1588785046729	88	74.04580152671755	75	79.34782608695652
65.47085201793722	66.66666666666667	68.86792452830188	59.45945945945946	62.4	73.57512953367876	62.77777777777778	55.08982035928144	38.38383838383838	52.84974093264249	29.714285714285715	40.38461538461539	39.55223880597015	46.55172413793103	32.95454545454545	42.331288343558285	53.57142857142857	20.13422818791946	70	46.25	42.857142857142854	32.63157894736842	39.25233644859813	57.28155339805825	51.44927536231884	40	53.04347826086956	43.20987654320987	38.59649122807018
34.84848484848485	20.77922077922078	32.8125	23.529411764705884	38	23.076923076923077	42.5	40.74074074074074	43.18181818181818	59.72222222222222	72.72727272727273	64.70588235294117	56.45161290322581	49.20634920634921	53.48837209302326	57.142857142857146	59.183673469387756	25.806451612903224	23.076923076923077	55.10204081632653	53.57142857142857	34.42622950819672	37.5	20.895522388059703	39.6551724137931	32.72727272727273	45	33.333333333333336	44.73684210526316
44.44444444444444	75.67567567567568	70.58823529411765	66.66666666666667	81.81818181818181	53.191489361702125	72.22222222222223	80.64516129032258	94.73684210526316	100	100	93.61702127659575	89.65517241379311	88.88888888888889	85	83.33333333333333	67.74193548387096	83.33333333333333	90.9090909090909	76.92307692307692	88.88888888888889	80	59.25925925925926	80.55555555555556	86.95652173913044	70.83333333333333	85.71428571428571	76.92307692307692	87.5
76.92307692307692	76.59574468085107	85.71428571428571	75.75757575757575	83.87096774193549	81.48148148148148	70	80	50	68.42105263157895	34.78260869565217	56.41025641025641	44	60	76.92307692307692	55	88.46153846153847	85.71428571428571	57.142857142857146	48	37.5	66.66666666666667	65.51724137931035	50	64.28571428571429	41.1764705882353	36.36363636363637	46.15384615384615	64
48.93617021276596	52.23880597014925	62.5	60.60606060606061	40.35087719298246	53.125	48.78048780487805	48.93617021276596	15.492957746478874	9.174311926605505	48.484848484848484	10.714285714285714	42.857142857142854	27.027027027027028	14.492753623188406	46.666666666666664	24.705882352941178	10.714285714285714	8.928571428571429	27.659574468085108	17.5	36.36363636363637	25.37313432835821	15.116279069767442	3.5714285714285716	21.05263157894737	30.508474576271187	19.35483870967742	48.83720930232558
68.29268292682927	36.36363636363637	43.43434343434343	43.01075268817204	60	54.3859649122807	38.983050847457626	26.373626373626372	16.05839416058394	20.945945945945947	10.696517412935323	16.08040201005025	16.949152542372882	12.64367816091954	15.181518151815181	18.3206106870229	27.92207792207792	15.441176470588236	62.7906976744186	9.734513274336283	10.989010989010989	20.833333333333332	16.875	17.575757575757574	10.223642172523961	14.184397163120567	12.972972972972974	18.91891891891892	20.64516129032258
77.14285714285714	76	89.65517241379311	85.18518518518519	85.18518518518519	78.78787878787878	70	87.09677419354838	32.25806451612903	52.38095238095238	33.333333333333336	62.5	67.74193548387096	51.61290322580645	66.66666666666667	8.333333333333334	57.142857142857146	80	62.5	58.333333333333336	75	39.39393939393939	60	48.275862068965516	39.285714285714285	85.71428571428571	80	52.17391304347826	19.23076923076923
66.66666666666667	61.76470588235294	57.142857142857146	61.111111111111114	72.72727272727273	79.66101694915254	72.72727272727273	84.72222222222223	75.80645161290323	36.95652173913044	66.66666666666667	56.09756097560975	43.333333333333336	38.095238095238095	63.888888888888886	32.5	35.08771929824562	27.45098039215686	66.66666666666667	41.666666666666664	44	34.883720930232556	32.55813953488372	81.08108108108108	75	28.125	37.142857142857146	89.28571428571429	67.74193548387096
48.648648648648646	49.152542372881356	36.0655737704918	45.714285714285715	67.79661016949153	32.69230769230769	70.73170731707317	58.92857142857143	77.5	86.36363636363636	77.27272727272727	88.23529411764706	85	70.96774193548387	87.09677419354838	77.41935483870968	81.08108108108108	74.19354838709677	84.21052631578948	83.78378378378379	92.10526315789474	68.75	76.47058823529412	75.86206896551724	82.6086956521739	66.66666666666667	64.70588235294117	66.66666666666667	66.66666666666667
53.333333333333336	34.883720930232556	66.66666666666667	45.833333333333336	65.625	61.53846153846154	51.282051282051285	45.16129032258065	81.48148148148148	100	66.66666666666667	96.29629629629629	66.66666666666667	86.66666666666667	66.66666666666667	78.94736842105263	42.857142857142854	75	100	65	68	60.869565217391305	79.3103448275862	41.02564102564103	77.27272727272727	100	94.73684210526316	77.77777777777777	47.82608695652174
80	82.5	77.77777777777777	65.71428571428571	84.61538461538461	65.51724137931035	89.74358974358974	96.15384615384616	67.74193548387096	53.57142857142857	100	87.23404255319149	93.54838709677419	75	60.526315789473685	64.86486486486487	58.62068965517241	39.02439024390244	54.54545454545455	51.42857142857143	51.724137931034484	68.96551724137932	40	62.16216216216216	77.14285714285714	82.6086956521739	88.46153846153847	71.42857142857143	71.875
53.333333333333336	61.904761904761905	53.84615384615385	81.81818181818181	80	50	80	73.6842105263158	100	100	90	100	92.85714285714286	78.57142857142857	100	100	88.88888888888889	92.3076923076923	100	87.5	100	100	92.85714285714286	88.23529411764706	95.23809523809524	72.72727272727273	69.23076923076923	95.45454545454545	80
78.57142857142857	63.1578947368421	40	44.44444444444444	82.3529411764706	84.61538461538461	68.75	60	19.047619047619047	27.77777777777778	25	22.22222222222222	57.142857142857146	50	25	40	33.333333333333336	37.5	37.5	57.142857142857146	60	62.5	30.76923076923077	58.333333333333336	35.714285714285715	61.53846153846154	55.55555555555556	25	30
48.57142857142857	51.470588235294116	52.77777777777778	45.45454545454545	51.42857142857143	43.24324324324324	36.111111111111114	43.333333333333336	17.5	26.19047619047619	58.064516129032256	5.882352941176471	66.66666666666667	26.470588235294116	12.5	71.42857142857143	48.57142857142857	14.285714285714286	35.483870967741936	52.94117647058823	11.764705882352942	28	36.36363636363637	7.894736842105263	20	18.51851851851852	30.76923076923077	15.789473684210526	29.62962962962963
0	0	0	0	0	0	0	14.285714285714286	70.58823529411765	81.81818181818181	100	25	50	0	0	0	0	20	87.5	0	0	33.333333333333336	0	100	87.5	66.66666666666667	0	100	66.66666666666667
0	0	0	0	0	0	0	0	0	0	5	0	54.54545454545455	60	72.72727272727273	0	0	66.66666666666667	36.36363636363637	36.36363636363637	0	23.076923076923077	40	0	85.71428571428571	37.5	0	44.44444444444444	0
90.69767441860465	83.92857142857143	91.83673469387755	78.37837837837837	81.25	56.52173913043478	86.36363636363636	81.63265306122449	55.55555555555556	45.945945945945944	13.333333333333334	59.32203389830509	88.88888888888889	42.857142857142854	47.72727272727273	59.375	97.43589743589743	37.03703703703704	45.16129032258065	90	59.523809523809526	86.95652173913044	20	58.73015873015873	9.090909090909092	34.48275862068966	52.94117647058823	13.953488372093023	55.26315789473684
32.82511210762332	28.44752818733738	26.83982683982684	34.52157598499062	30.049261083743843	30.9024612579763	29.376854599406528	26.49420160570919	34.67625899280576	32.07964601769911	28.954671600370027	29.88372093023256	45.81993569131833	31.36094674556213	71.83098591549296	72.22222222222223	28.386167146974064	33.685220729366605	28.03532008830022	26.519337016574585	71.83098591549296	57.89473684210526	66.66666666666667	71.875	78.84615384615384	54.54545454545455	61.904761904761905	77.08333333333333	80.95238095238095
51.16279069767442	44.776119402985074	63.63636363636363	40.74074074074074	46.666666666666664	37.142857142857146	59.375	42.42424242424242	20.512820512820515	27.77777777777778	42.22222222222222	24.137931034482758	47.61904761904762	32	30	59.45945945945946	50	25.58139534883721	25	54.285714285714285	46.42857142857143	39.39393939393939	54.34782608695652	15.789473684210526	15.517241379310345	29.72972972972973	34.21052631578947	20.338983050847457	22.5
50.64935064935065	47.15447154471545	53.73134328358209	49.09090909090909	48.275862068965516	49.36708860759494	88.39285714285714	69.66292134831461	86.3013698630137	77.77777777777777	87.17948717948718	81.63265306122449	91.78082191780823	78.57142857142857	86.76470588235294	82.25806451612904	87.77777777777777	81.63265306122449	71.73913043478261	82.08955223880596	53.84615384615385	61.224489795918366	67.6470588235294	71.42857142857143	76.71232876712328	59.74025974025974	81.25	72.41379310344827	74.60317460317461
74.46808510638297	53.57142857142857	66.66666666666667	56.25	48.57142857142857	55.73770491803279	50	68.42105263157895	37.5	27.5	39.473684210526315	21.05263157894737	35.13513513513514	40	38.888888888888886	18.75	27.027027027027028	52.38095238095238	30.76923076923077	27.272727272727273	24.489795918367346	46.666666666666664	46.15384615384615	46.42857142857143	16.129032258064516	42.10526315789474	61.36363636363637	29.41176470588235	16.666666666666668
89.68253968253968	78.52760736196319	77.94117647058823	67.70833333333333	76.19047619047619	66.015625	81.44578313253012	80.69815195071868	40.49586776859504	36.51877133105802	73.33333333333333	60.869565217391305	58.415841584158414	28.72340425531915	50.950570342205324	69.28104575163398	54.166666666666664	41.687344913151364	85.71428571428571	94.5945945945946	45.72649572649573	78.18181818181819	60.301507537688444	56.38297872340426	49.397590361445786	66.8	67.51269035532995	48.708487084870846	50.602409638554214
69.23076923076923	32.432432432432435	37.80487804878049	48.333333333333336	43.58974358974359	39.08045977011494	36.734693877551024	37.93103448275862	59.57446808510638	59.09090909090909	50.666666666666664	70.2127659574468	46.666666666666664	42.857142857142854	52.5	75.47169811320755	65.9090909090909	48.214285714285715	82.14285714285714	40.54054054054054	75.60975609756098	69.23076923076923	70.2127659574468	78.78787878787878	69.04761904761905	42.857142857142854	64.44444444444444	75.40983606557377	60.60606060606061
69.34673366834171	66.86567164179104	68.30601092896175	76.8	64.64285714285714	67.15976331360947	68.18181818181819	66.56626506024097	36.283185840707965	34.75409836065574	37.185929648241206	43.790849673202615	23.48993288590604	37.00440528634361	43.44473007712082	65.21739130434783	43.47826086956522	28.051391862955033	26.41509433962264	35.40372670807454	22.22222222222222	22.093023255813954	51.61290322580645	35.981308411214954	33.04093567251462	28.3987915407855	38.23529411764706	45.09090909090909	29.770992366412212
51.111111111111114	53.051643192488264	65.21739130434783	60.526315789473685	57.291666666666664	49.65034965034965	33.333333333333336	35.714285714285715	16.88888888888889	16.286644951140065	18.777292576419214	18.385650224215247	44.76744186046512	29.82456140350877	19.248826291079812	58.4070796460177	38.775510204081634	10.878661087866108	24.324324324324323	33.333333333333336	25.675675675675677	31.914893617021278	25	27.218934911242602	17.333333333333332	32.57575757575758	41.42857142857143	23.376623376623378	21.390374331550802
80.64516129032258	65.70048309178743	67.32673267326733	49.51456310679612	56.25	57.207207207207205	67.34693877551021	61.78861788617886	20.555555555555557	34.49612403100775	52.027027027027025	30.97345132743363	47.953216374269005	49.056603773584904	25.98870056497175	56.25	61.29032258064516	19.18819188191882	23.333333333333332	62.5	32.298136645962735	59.887005649717516	50	20.689655172413794	32.03883495145631	50.40650406504065	53.84615384615385	29.834254143646408	37.5
75.75757575757575	43.07692307692308	52.17391304347826	26.984126984126984	88.23529411764706	42.47787610619469	60.714285714285715	56.16438356164384	13.829787234042554	17.22488038277512	9.62962962962963	34.146341463414636	19.469026548672566	7.462686567164179	9.734513274336283	19.387755102040817	30	12.5	17.94871794871795	7.407407407407407	1.0638297872340425	26.760563380281692	17.02127659574468	18.69158878504673	8.910891089108912	13.592233009708737	27.272727272727273	12.666666666666666	25.862068965517242
69.44444444444444	74.48979591836735	75	65.85365853658537	71.69811320754717	85.88235294117646	68.36734693877551	95.06172839506173	61.111111111111114	46.42857142857143	33.78378378378378	54.76190476190476	37.2093023255814	51.42857142857143	54.8780487804878	65.85365853658537	67.56756756756756	56.71641791044776	34.375	52.5	45.23809523809524	61.666666666666664	54.285714285714285	48.484848484848484	36.61971830985915	68.57142857142857	60	26.229508196721312	45.45454545454545
61.8421052631579	39.83739837398374	58.50340136054422	66	42.5	74.60317460317461	67.6470588235294	70.37037037037037	11.290322580645162	26.119402985074625	33.68421052631579	25.37313432835821	54.54545454545455	35	18.91891891891892	41.98473282442748	31.666666666666668	26.54320987654321	54.285714285714285	49.46236559139785	35.59322033898305	40	47.16981132075472	22.580645161290324	21.91780821917808	40.77669902912621	38.93805309734513	19.565217391304348	14.634146341463415
44.15584415584416	41.61490683229814	53.09278350515464	63.793103448275865	39.02439024390244	46.715328467153284	45.65217391304348	42.99065420560748	13.4765625	19.62962962962963	11.097099621689786	32.89473684210526	20.403022670025187	7.8	17.72151898734177	17.684887459807072	24.444444444444443	13.895486935866984	47.45762711864407	25.66585956416465	23.428571428571427	18.07909604519774	15.611814345991561	22.348484848484848	17.896389324960754	6.686046511627907	19.303797468354432	23.80952380952381	24.761904761904763
32.35294117647059	35.66433566433567	34.01360544217687	39.62264150943396	61.111111111111114	33.08270676691729	55.10204081632653	39.285714285714285	13.076923076923077	9.926470588235293	14.402173913043478	61.111111111111114	5.384615384615385	4.793028322440088	7.042253521126761	17.901234567901234	19.17808219178082	18.855218855218855	39.130434782608695	42.857142857142854	35.61643835616438	10.029498525073747	9.712230215827338	22.78481012658228	16.267942583732058	19.387755102040817	19.29824561403509	5.135135135135135	47.05882352941177
82.03125	41.11498257839721	63.04347826086956	58.860759493670884	45.69892473118279	64.453125	44.76190476190476	60.08583690987125	27.915194346289752	20.8994708994709	19.48051948051948	36.61417322834646	39.79057591623037	38.07339449541284	21.73913043478261	37.58389261744966	17.391304347826086	41.843971631205676	5.1020408163265305	31.451612903225808	30.76923076923077	25.153374233128833	32.075471698113205	27.5	22.47557003257329	36.326530612244895	43.82716049382716	29.565217391304348	24.899598393574298
64.60176991150442	21.485411140583555	19.375	15.384615384615385	47.5	45.18072289156626	44.02173913043478	38.855421686746986	3.755868544600939	10.496338486574452	10.526315789473685	16.515151515151516	9.696969696969697	10.917721518987342	8.626974483596598	9.567901234567902	11.96078431372549	13.064361191162345	10.829493087557603	5.970149253731344	12.652068126520682	4.1928721174004195	15.081967213114755	20.123839009287927	13.785046728971963	13.3630289532294	16.10169491525424	14.669051878354203	9.615384615384615
2.5641025641025643	0	9.25925925925926	0	3.3333333333333335	0	94.19354838709677	83.14176245210729	0.31545741324921134	0.7326007326007326	1.0830324909747293	3.875968992248062	1.2307692307692308	3.4482758620689653	0.2857142857142857	9.55056179775281	2.459016393442623	0.625	1.6129032258064515	1.0416666666666667	0.4065040650406504	9.66183574879227	1.6	2.5157232704402515	1.5075376884422111	0	10.294117647058824	0	0
65.45454545454545	59.25925925925926	74.59016393442623	73.07692307692308	94.44444444444444	71.42857142857143	58.42696629213483	68.96551724137932	58.267716535433074	40.72727272727273	37.10407239819005	90.625	35.74660633484163	24.019607843137255	29.276315789473685	46.28099173553719	50.51546391752577	36.8421052631579	100	49	58.333333333333336	48.30508474576271	37.88819875776397	78.33333333333333	41.1764705882353	47.20496894409938	45.67901234567901	41.0958904109589	40
36.04651162790697	35.07462686567164	41.544117647058826	40.825688073394495	21.338912133891213	40.604026845637584	26.283987915407856	36.64921465968586	28.244274809160306	32.62599469496021	32.06239168110918	32.58426966292135	36.04651162790697	30.33175355450237	65.89147286821705	67.07317073170732	14.068441064638783	36.86868686868687	20.074349442379184	28.14070351758794	53.164556962025316	54.6583850931677	85.71428571428571	70.46979865771812	72.22222222222223	56.89655172413793	74.19354838709677	55.214723926380366	69.56521739130434
81.35593220338983	69.38775510204081	75.55555555555556	67.56756756756756	58.8235294117647	86.41975308641975	66.01941747572816	66.37931034482759	27.4390243902439	42.857142857142854	43.41085271317829	26.153846153846153	48.795180722891565	31.95876288659794	41.42857142857143	52.63157894736842	60	22.61904761904762	51.666666666666664	50.561797752808985	31.2	49.09090909090909	40.869565217391305	45.18518518518518	40.310077519379846	39.682539682539684	63.72549019607843	50.54945054945055	47.31182795698925
74.8792270531401	68.79432624113475	66.49746192893402	84.88372093023256	74.19354838709677	66.4576802507837	72.43243243243244	69.07630522088354	40.0763358778626	38.17567567567568	35.49488054607509	48.529411764705884	49.23857868020305	42.600896860986545	42.45283018867924	45.23809523809524	37.55458515283843	39.523809523809526	47.857142857142854	36.607142857142854	52.4822695035461	40.65934065934066	63.73626373626374	59.174311926605505	39.25925925925926	37.65690376569037	64.93506493506493	34.97757847533632	58.415841584158414
42.42424242424242	33.53658536585366	21.153846153846153	21.49532710280374	27.43362831858407	32.972972972972975	43.956043956043956	44.827586206896555	14.057507987220447	4.417670682730924	9.797297297297296	49.09090909090909	11.436170212765957	7.368421052631579	5.995203836930456	5.46448087431694	23.376623376623378	6.370656370656371	32	7.929515418502203	11.162790697674419	11.255411255411255	10.81081081081081	5.602240896358543	7.774798927613941	5.47945205479452	4.5	6.436781609195402	4.385964912280702
52.475247524752476	50.85470085470085	69.19831223628692	60.396039603960396	64.46280991735537	66.28787878787878	54.21052631578947	55.43478260869565	20.22792022792023	19.41747572815534	45.36423841059602	24.267782426778243	51.832460732984295	36.312849162011176	31.203007518796994	46.2962962962963	29.696969696969695	20	40.54054054054054	34.21052631578947	49.13294797687861	56.68449197860963	31	19.594594594594593	34.09090909090909	26.666666666666668	44.099378881987576	41.43646408839779	17.142857142857142
66.12903225806451	70.27027027027027	81.89655172413794	63.888888888888886	81.81818181818181	76.19047619047619	78.91156462585035	64.91228070175438	47.747747747747745	48.90510948905109	69.34306569343066	58.778625954198475	24.358974358974358	61.46788990825688	52.83018867924528	42.73504273504273	39.53488372093023	40.6015037593985	31.746031746031747	45.070422535211264	34.95145631067961	46	50.74626865671642	57.4468085106383	62.608695652173914	62.96296296296296	60.97560975609756	50	57.74647887323944
77.14285714285714	70	87.5	69.23076923076923	60.60606060606061	52	60	67.74193548387096	44.827586206896555	24.137931034482758	23.529411764705884	51.282051282051285	25	29.41176470588235	35	30.76923076923077	41.37931034482759	28.571428571428573	27.272727272727273	52.38095238095238	50	52.94117647058823	100	48.38709677419355	52.63157894736842	43.47826086956522	37.5	42.857142857142854	26.31578947368421
16.666666666666668	38.41059602649007	45	34.04255319148936	37.86407766990291	41.951219512195124	32.87671232876713	35	48.275862068965516	43.85964912280702	52.980132450331126	42.72727272727273	56.578947368421055	54.310344827586206	65.82278481012658	89.58333333333333	32.098765432098766	33.62068965517241	23.18840579710145	57.377049180327866	67.67676767676768	72.8395061728395	78.26086956521739	66.66666666666667	76	80.95238095238095	80.55555555555556	87.8048780487805	68.1159420289855
50	56	70	35.714285714285715	66.66666666666667	63.1578947368421	52.94117647058823	59.09090909090909	13.333333333333334	14.285714285714286	33.333333333333336	16.666666666666668	44.44444444444444	0	20	60	46.666666666666664	12.5	45.45454545454545	50	54.54545454545455	42.857142857142854	50	23.076923076923077	27.272727272727273	33.333333333333336	55.55555555555556	27.272727272727273	44.44444444444444
76.92307692307692	75	76.92307692307692	88.23529411764706	83.33333333333333	66.66666666666667	80	92.3076923076923	40	41.1764705882353	53.84615384615385	66.66666666666667	75	33.333333333333336	25	44.44444444444444	63.63636363636363	84.61538461538461	60	27.272727272727273	72.72727272727273	70.58823529411765	76.47058823529412	95.45454545454545	78.57142857142857	40	57.142857142857146	26.666666666666668	66.66666666666667
61.111111111111114	80	70.83333333333333	71.42857142857143	85.71428571428571	78.57142857142857	80	81.81818181818181	38.095238095238095	11.764705882352942	59.25925925925926	56.52173913043478	37.5	27.77777777777778	71.42857142857143	26.31578947368421	52.38095238095238	72.72727272727273	50	41.1764705882353	50	57.142857142857146	75	57.69230769230769	50	52.94117647058823	43.75	56.52173913043478	66.66666666666667
47.36842105263158	60	43.75	41.1764705882353	57.142857142857146	45	64.28571428571429	40	100	53.84615384615385	81.25	73.6842105263158	83.33333333333333	91.66666666666667	81.25	60	88.88888888888889	85	62.5	68.75	75	66.66666666666667	52.38095238095238	90	81.25	60	61.53846153846154	50	66.66666666666667
60.97560975609756	56.60377358490566	61.111111111111114	75	63.63636363636363	71.05263157894737	68.42105263157895	51.5625	40	48.57142857142857	54.11764705882353	38.70967741935484	47.72727272727273	32.075471698113205	40	52.77777777777778	36.95652173913044	36.36363636363637	54.54545454545455	40.90909090909091	26.923076923076923	34.78260869565217	43.10344827586207	28.571428571428573	35.869565217391305	41.791044776119406	51.61290322580645	41.509433962264154	14.285714285714286
93.54838709677419	70.45454545454545	87.5	81.25	97.05882352941177	89.1891891891892	84.61538461538461	83.01886792452831	73.6842105263158	58.064516129032256	65.21739130434783	45.45454545454545	41.37931034482759	64.28571428571429	60	64.70588235294117	80	78.94736842105263	37.03703703703704	33.333333333333336	33.333333333333336	37.142857142857146	61.29032258064516	62.857142857142854	82.97872340425532	73.91304347826087	48.148148148148145	100	53.57142857142857
89.28571428571429	61.36363636363637	84.0909090909091	70.27027027027027	82.92682926829268	87.17948717948718	60.416666666666664	79.59183673469387	55	52.94117647058823	48.93617021276596	41.666666666666664	29.62962962962963	61.111111111111114	58.69565217391305	47.05882352941177	60.869565217391305	69.56521739130434	65	51.515151515151516	50	63.63636363636363	41.86046511627907	67.44186046511628	44.44444444444444	81.3953488372093	81.08108108108108	71.875	89.47368421052632
69.23076923076923	48	60	38.46153846153846	61.111111111111114	54.54545454545455	56.25	46.42857142857143	22.580645161290324	23.80952380952381	47.05882352941177	29.41176470588235	40	85.71428571428571	33.333333333333336	56.25	40	8.333333333333334	11.11111111111111	54.54545454545455	10	37.5	55.55555555555556	21.73913043478261	9.090909090909092	33.333333333333336	50	11.11111111111111	11.11111111111111
51.96078431372549	58.19672131147541	73.86363636363636	59.45945945945946	70	69.23076923076923	77.31958762886597	59.25925925925926	33.333333333333336	20.408163265306122	43.90243902439025	34.375	57.5	57.8125	27.61904761904762	56.92307692307692	60.215053763440864	20.987654320987655	50	77.65957446808511	55.932203389830505	52.38095238095238	41.42857142857143	35.2112676056338	19.148936170212767	68.35443037974683	47.674418604651166	30.76923076923077	46.835443037974684
62.295081967213115	49.31506849315068	56.75675675675676	44	57.77777777777778	61.702127659574465	43.54838709677419	37.93103448275862	22.22222222222222	18.309859154929576	29.41176470588235	14.285714285714286	34.09090909090909	27.77777777777778	17.1875	50	23.529411764705884	17.5	41.935483870967744	62.857142857142854	8.620689655172415	43.24324324324324	32.5	16.129032258064516	8.474576271186441	49.12280701754386	66.66666666666667	21.91780821917808	28.571428571428573
70.78651685393258	77.06422018348624	69.23076923076923	70.83333333333333	68.75	80.64516129032258	87.14285714285714	77.17391304347827	32.11009174311926	25.423728813559322	64.23357664233576	40.50632911392405	61.111111111111114	37.68115942028985	43.85964912280702	64.61538461538461	59.42028985507246	28.282828282828284	32.432432432432435	58.333333333333336	47.2972972972973	43.037974683544306	58.22784810126582	30.392156862745097	52.083333333333336	57.57575757575758	75	51.5625	46.05263157894737
35.294117647058826	27.272727272727273	25	26.31578947368421	28.571428571428573	13.043478260869565	62.5	13.333333333333334	70.58823529411765	52.63157894736842	55.55555555555556	30	66.66666666666667	40	52.38095238095238	58.333333333333336	60.869565217391305	18.75	50	72.72727272727273	46.15384615384615	60	46.15384615384615	31.25	37.5	56.25	36.36363636363637	7.142857142857143	63.63636363636363
54.54545454545455	55.76923076923077	42.5	43.75	62.06896551724138	32.55813953488372	57.5	51.16279069767442	68.57142857142857	74.19354838709677	86.20689655172414	91.66666666666667	73.91304347826087	78.125	70	70	77.41935483870968	65.71428571428571	66.66666666666667	80	69.56521739130434	63.63636363636363	61.29032258064516	45.23809523809524	76.47058823529412	51.724137931034484	48.57142857142857	35.294117647058826	59.375
33.333333333333336	0	41.1764705882353	81.81818181818181	0	58.8235294117647	45.45454545454545	69.23076923076923	0	42.857142857142854	37.5	50	8.333333333333334	0	0	0	5	0	0	0	37.5	60	27.77777777777778	0	0	0	0	0	0
62.5	61.25	67.3202614379085	66.27906976744185	57.72357723577236	70.76271186440678	68.9922480620155	54.50819672131148	27.513227513227513	33.55555555555556	46.875	31.94103194103194	48.987854251012145	31.304347826086957	41.388888888888886	58.46153846153846	41.666666666666664	29.834254143646408	36.231884057971016	56.03864734299517	44.943820224719104	41.01123595505618	25	39.163498098859314	32.608695652173914	33.8235294117647	42.3469387755102	51.515151515151516	53.333333333333336
47.916666666666664	62.6865671641791	80.18018018018019	74.19354838709677	55.55555555555556	68.18181818181819	72.41379310344827	65.625	17.482517482517483	17.318435754189945	50	21.49532710280374	37.5	32.87671232876713	19.35483870967742	55.55555555555556	50.87719298245614	23.853211009174313	28.985507246376812	42.16867469879518	44.5945945945946	50.63291139240506	51.282051282051285	34.72222222222222	23.80952380952381	37.735849056603776	58.064516129032256	35.16483516483517	56
70.37037037037037	62.16216216216216	66.66666666666667	79.41176470588235	77.08333333333333	46.875	57.89473684210526	67.74193548387096	97.29729729729729	95.34883720930233	70.37037037037037	92.10526315789474	75	82.85714285714286	85.71428571428571	88.23529411764706	87.17948717948718	94.11764705882354	88.37209302325581	88	79.3103448275862	79.3103448275862	89.47368421052632	89.1891891891892	100	95.65217391304348	96	92.6829268292683	88.37209302325581
76.92307692307692	57.89473684210526	46.666666666666664	56.25	43.75	63.1578947368421	58.333333333333336	56.25	9.090909090909092	35	40	11.11111111111111	37.5	23.076923076923077	22.727272727272727	11.11111111111111	54.54545454545455	0	33.333333333333336	75	25	38.888888888888886	35.714285714285715	16.666666666666668	31.25	8.333333333333334	40	14.285714285714286	42.857142857142854
50	52.857142857142854	45.945945945945944	49.01960784313726	56.52173913043478	62.61682242990654	50	56.56565656565657	23.893805309734514	29.166666666666668	46.3235294117647	36.79245283018868	63.70967741935484	51.470588235294116	26.436781609195403	37.5	35.80246913580247	27.77777777777778	29.09090909090909	57.64705882352941	22.666666666666668	46.15384615384615	41.228070175438596	30.927835051546392	13.761467889908257	24.8	42.68292682926829	34.45378151260504	21.686746987951807
51.851851851851855	42.10526315789474	41.666666666666664	30	22.727272727272727	45.833333333333336	50.847457627118644	33.333333333333336	6.578947368421052	5.882352941176471	32.83582089552239	17.741935483870968	2	18.91891891891892	14.705882352941176	2.272727272727273	14.0625	3.9215686274509802	4.444444444444445	9.615384615384615	10	25.641025641025642	32.35294117647059	8.928571428571429	16.129032258064516	7.317073170731708	22.857142857142858	7.5	14.0625
54.54545454545455	69.23076923076923	57.377049180327866	47.22222222222222	95.65217391304348	64.58333333333333	94.44444444444444	75	97.29729729729729	100	92.5925925925926	92.3076923076923	70	100	95.38461538461539	73.07692307692308	80.95238095238095	96.61016949152543	100	68.42105263157895	90.9090909090909	96.55172413793103	89.1304347826087	94.73684210526316	93.02325581395348	91.93548387096774	94.73684210526316	93.02325581395348	95.45454545454545
60	43.87755102040816	64.44444444444444	51.724137931034484	44.23076923076923	62.5	45.588235294117645	55.78947368421053	19.402985074626866	34.5679012345679	38.095238095238095	15.384615384615385	60.3448275862069	64.28571428571429	21.21212121212121	60.78431372549019	43.75	25.925925925925927	41.666666666666664	40	20	54.3859649122807	35.483870967741936	12.121212121212121	20.28985507246377	36.36363636363637	32.69230769230769	23.170731707317074	29.41176470588235
50.81967213114754	77.68595041322314	74.33628318584071	67.3913043478261	62.71186440677966	72.72727272727273	72.72727272727273	73.71794871794872	34.40860215053763	28.571428571428573	55.55555555555556	35.03649635036496	65.74074074074075	39.50617283950617	18.26086956521739	57.142857142857146	56.962025316455694	18	48.888888888888886	79	38.888888888888886	63.06306306306306	59.72222222222222	62.19512195121951	20.689655172413794	41.111111111111114	67.56756756756756	45.038167938931295	49.549549549549546
35.84905660377358	53.65853658536585	37.5	53.333333333333336	60	51.16279069767442	50	64.1025641025641	79.48717948717949	70.83333333333333	76.92307692307692	62.96296296296296	78.94736842105263	80	89.65517241379311	86.20689655172414	78.78787878787878	69.44444444444444	73.33333333333333	45	82.6086956521739	80	64.70588235294117	58.064516129032256	68.96551724137932	70	75	61.29032258064516	78.125
68.75	81.81818181818181	66.66666666666667	53.333333333333336	56.25	66.66666666666667	78.94736842105263	76	93.75	92.3076923076923	100	94.73684210526316	100	81.81818181818181	90	100	72.22222222222223	91.66666666666667	81.81818181818181	68.75	100	100	71.42857142857143	75	91.66666666666667	78.94736842105263	94.11764705882354	93.33333333333333	66.66666666666667
45.45454545454545	44.44444444444444	70.27027027027027	40	47.05882352941177	57.142857142857146	52.77777777777778	50	3.6363636363636362	0	68.75	9.803921568627452	40	35.714285714285715	18.51851851851852	69.87951807228916	47.05882352941177	22.641509433962263	58.333333333333336	56.52173913043478	41.891891891891895	24.137931034482758	58.108108108108105	18.181818181818183	12.727272727272727	46.15384615384615	27.419354838709676	13.580246913580247	29.62962962962963
76.82926829268293	62.30769230769231	62.34567901234568	56.34920634920635	77.95275590551181	62.41610738255034	34.42622950819672	60.869565217391305	29.761904761904763	32.69230769230769	31.550802139037433	38.57142857142857	42.02127659574468	56.71641791044776	27.232142857142858	29.41176470588235	37.410071942446045	24.056603773584907	36.8421052631579	42.4	27.956989247311828	44.632768361581924	51.832460732984295	34.959349593495936	29.166666666666668	54.59770114942529	53.211009174311926	42.241379310344826	50.90909090909091
64.70588235294117	76.19047619047619	46.666666666666664	46.15384615384615	55.55555555555556	66.66666666666667	23.076923076923077	53.333333333333336	33.333333333333336	14.285714285714286	23.076923076923077	31.25	8.333333333333334	11.11111111111111	30.76923076923077	8.333333333333334	20	25	33.333333333333336	44.44444444444444	18.181818181818183	20	52.63157894736842	40	41.666666666666664	12.5	40	21.05263157894737	26.666666666666668
60	66.66666666666667	50	63.1578947368421	80.76923076923077	42.857142857142854	66.66666666666667	69.56521739130434	91.66666666666667	86.66666666666667	78.57142857142857	84.21052631578948	100	81.81818181818181	100	75	100	94.44444444444444	85.71428571428571	100	100	66.66666666666667	72.22222222222223	88.23529411764706	90	92.5925925925926	87.5	87.5	93.33333333333333
35.294117647058826	68.18181818181819	50	100	0	47.36842105263158	37.5	45.45454545454545	0	0	0	0	0	0	0	0	0	0	37.5	50	0	87.5	0	21.428571428571427	44.44444444444444	64.28571428571429	46.666666666666664	0	33.333333333333336
38.46153846153846	26.31578947368421	85	53.333333333333336	87.5	31.818181818181817	26.923076923076923	50	95.23809523809524	80.76923076923077	100	89.47368421052632	100	71.42857142857143	100	93.33333333333333	87.5	95	50	90	88.23529411764706	40	81.48148148148148	81.81818181818181	46.666666666666664	50	30	90.9090909090909	42.10526315789474
93.75	77.04918032786885	75	76.66666666666667	67.56756756756756	80	63.04347826086956	72.97297297297297	69.56521739130434	97.95918367346938	57.142857142857146	94.73684210526316	96.29629629629629	40.90909090909091	74.07407407407408	67.6470588235294	92.6829268292683	54.54545454545455	93.33333333333333	52.77777777777778	48.57142857142857	87.5	57.142857142857146	36.58536585365854	57.142857142857146	45.16129032258065	65	40.816326530612244	65.51724137931035
59.09090909090909	44.44444444444444	67.85714285714286	41.86046511627907	43.90243902439025	51.61290322580645	60.60606060606061	58.13953488372093	19.696969696969695	28.35820895522388	65.38461538461539	31.25	21.53846153846154	48.148148148148145	7.407407407407407	29.82456140350877	22.22222222222222	8.823529411764707	25.714285714285715	33.333333333333336	15	37.5	20	25.806451612903224	28.07017543859649	30	35.59322033898305	24.56140350877193	45.714285714285715
67.79661016949153	55.214723926380366	76.47058823529412	47	60.869565217391305	62.34567901234568	64.54545454545455	51.80722891566265	40.74074074074074	35.064935064935064	64.8936170212766	36	48.30508474576271	43	36.134453781512605	50.925925925925924	65.97938144329896	26.041666666666668	36.36363636363637	49.397590361445786	47.36842105263158	48.38709677419355	60.49382716049383	28.244274809160306	45.2991452991453	27.659574468085108	38.73873873873874	25.974025974025974	47.36842105263158
86.66666666666667	100	92.85714285714286	100	100	88.23529411764706	92.85714285714286	85.71428571428571	84.61538461538461	40.90909090909091	92.85714285714286	92.3076923076923	100	100	95.45454545454545	100	46.42857142857143	81.81818181818181	72.72727272727273	85.71428571428571	100	50	0	50	73.6842105263158	50	84.61538461538461	42.857142857142854	100
83.33333333333333	65.71428571428571	61.53846153846154	80.76923076923077	66.66666666666667	76.92307692307692	78.57142857142857	62.5	48.648648648648646	58.333333333333336	67.6470588235294	48.275862068965516	42.30769230769231	62.06896551724138	45.16129032258065	32	52.38095238095238	37.93103448275862	50	23.80952380952381	57.142857142857146	57.89473684210526	33.333333333333336	45.945945945945944	46.15384615384615	56.25	51.61290322580645	33.333333333333336	64
73.07692307692308	58.064516129032256	45.945945945945944	81.08108108108108	59.45945945945946	52.27272727272727	80	65	87.87878787878788	87.87878787878788	87.09677419354838	93.87755102040816	85.71428571428571	85	80	88.46153846153847	78.57142857142857	75	71.7948717948718	81.81818181818181	94.44444444444444	82.92682926829268	73.33333333333333	66.66666666666667	87.17948717948718	88	74.4186046511628	57.142857142857146	90.3225806451613
61.904761904761905	50	45.45454545454545	44.44444444444444	57.142857142857146	68.42105263157895	50	65.38461538461539	33.333333333333336	25	42.857142857142854	23.80952380952381	37.5	30	16.666666666666668	37.5	50	11.11111111111111	0	36.36363636363637	44.44444444444444	46.15384615384615	53.333333333333336	26.666666666666668	11.11111111111111	45.45454545454545	60	22.22222222222222	66.66666666666667
72.72727272727273	63.333333333333336	60	90	72	29.032258064516128	85.71428571428571	78.26086956521739	90.47619047619048	95.45454545454545	100	93.75	100	90	87.5	100	80	87.5	50	81.81818181818181	100	75	85.71428571428571	100	91.66666666666667	83.33333333333333	78.57142857142857	93.33333333333333	87.5
40	48.148148148148145	53.84615384615385	33.333333333333336	30.76923076923077	52.94117647058823	23.076923076923077	53.84615384615385	0	29.41176470588235	15.384615384615385	9.090909090909092	0	15.789473684210526	16.666666666666668	14.285714285714286	25	0	38.888888888888886	46.666666666666664	40	16.666666666666668	41.666666666666664	38.46153846153846	8.333333333333334	40	31.25	7.6923076923076925	22.22222222222222
0	28.571428571428573	11.11111111111111	0	35.714285714285715	22.22222222222222	30	75	40	38.095238095238095	16.666666666666668	86.66666666666667	60	45.45454545454545	80	0	64.28571428571429	90.9090909090909	83.33333333333333	83.33333333333333	50	83.33333333333333	88.23529411764706	87.5	0	66.66666666666667	30.76923076923077	100	18.181818181818183
58.064516129032256	67.34693877551021	57.142857142857146	66.66666666666667	65.21739130434783	42.857142857142854	65.11627906976744	59.45945945945946	90	88.23529411764706	84.375	90.47619047619048	82.85714285714286	80.76923076923077	82.3529411764706	86.11111111111111	77.14285714285714	89.65517241379311	78.57142857142857	84	78.78787878787878	40	66.66666666666667	61.29032258064516	85.36585365853658	75.75757575757575	52.38095238095238	65.78947368421052	84.84848484848484
82.3529411764706	71.42857142857143	60.714285714285715	75.75757575757575	80.64516129032258	81.48148148148148	80.76923076923077	78.04878048780488	64.86486486486487	60.714285714285715	66.66666666666667	100	73.33333333333333	66.66666666666667	75	87.5	95	88.88888888888889	35.714285714285715	73.91304347826087	68.18181818181819	63.63636363636363	81.81818181818181	62.16216216216216	43.47826086956522	46.15384615384615	35.483870967741936	38.46153846153846	57.142857142857146
72.41379310344827	65.71428571428571	82.3529411764706	66.66666666666667	72.22222222222223	52.63157894736842	58.064516129032256	42.30769230769231	80.95238095238095	85	55	75	95.23809523809524	68.42105263157895	75	66.66666666666667	92	87.09677419354838	100	88.88888888888889	80	100	80.95238095238095	69.23076923076923	66.66666666666667	69.23076923076923	83.33333333333333	75	75
41.86046511627907	44.44444444444444	66.66666666666667	83.33333333333333	46.15384615384615	35.84905660377358	66.66666666666667	51.21951219512195	17.117117117117118	14.17910447761194	21.649484536082475	30.379746835443036	23.762376237623762	29.310344827586206	13.72549019607843	24	18.75	11.538461538461538	25	43.10344827586207	29.310344827586206	20	23.728813559322035	34.09090909090909	20.87912087912088	11.267605633802816	27.11864406779661	25	20
79.1044776119403	64.70588235294117	76.76767676767676	76.66666666666667	67.79661016949153	73.45132743362832	90.9090909090909	81.81818181818181	20.858895705521473	30.48780487804878	53.763440860215056	53.225806451612904	60.65573770491803	37.5	54.45544554455446	66.12903225806451	46.15384615384615	43.85964912280702	37.83783783783784	65.3061224489796	23.80952380952381	16.071428571428573	57.142857142857146	70.45454545454545	43.85964912280702	60.76923076923077	66.66666666666667	57.83132530120482	22.413793103448278
61.53846153846154	70.58823529411765	70.37037037037037	84.31372549019608	88.88888888888889	69.81132075471699	85.71428571428571	69.35483870967742	19.708029197080293	18.69158878504673	36.904761904761905	27.083333333333332	65.47619047619048	34.09090909090909	30.303030303030305	51.42857142857143	62.666666666666664	17.857142857142858	31.372549019607842	50	38	34.61538461538461	45.45454545454545	40.51724137931034	17.46031746031746	55.84415584415584	67.34693877551021	35.483870967741936	47.5
66.66666666666667	59.25925925925926	80.95238095238095	47.05882352941177	50	46.15384615384615	66.66666666666667	48	10.294117647058824	13.846153846153847	41.666666666666664	16.216216216216218	56.41025641025641	34.78260869565217	9.090909090909092	56.666666666666664	44.827586206896555	14.285714285714286	20.58823529411765	34.21052631578947	26.923076923076923	20	42.10526315789474	11.11111111111111	0	26.923076923076923	42.857142857142854	18.75	35.714285714285715
2.272727272727273	1.492537313432836	1.5228426395939085	6.451612903225806	1.9801980198019802	6.312292358803987	53.98936170212766	52.17391304347826	1.1111111111111112	1.3856812933025404	1.890359168241966	6.4	0.3333333333333333	1.2820512820512822	0.6622516556291391	0	0	1.4164305949008498	0	1.7921146953405018	0.9174311926605505	18.552036199095024	0.45045045045045046	3.6842105263157894	1.0256410256410255	0.936768149882904	7.349081364829396	1.092896174863388	0.6944444444444444
64.14141414141415	46.90909090909091	65.36585365853658	45.52845528455285	57.142857142857146	47.82608695652174	46.766169154228855	45.90163934426229	30.94170403587444	30.508474576271187	22.12837837837838	20.285714285714285	30.633802816901408	23.948220064724918	22.802197802197803	22.666666666666668	34.75609756097561	20.844327176781004	49.70059880239521	30.1255230125523	25.405405405405407	28.26086956521739	21.686746987951807	33.83838383838384	26	24.096385542168676	25.914634146341463	18.23204419889503	22.789115646258505
85.71428571428571	68.88888888888889	71.05263157894737	60	64.70588235294117	70.37037037037037	66.66666666666667	69.56521739130434	12.5	12.121212121212121	61.111111111111114	15.789473684210526	32	42.857142857142854	26.31578947368421	76	57.142857142857146	3.225806451612903	37.5	62.5	27.77777777777778	57.142857142857146	61.904761904761905	23.80952380952381	17.142857142857142	58.62068965517241	40.90909090909091	31.25	50
47.22222222222222	45.23809523809524	65	33.333333333333336	53.333333333333336	47.36842105263158	67.44186046511628	43.47826086956522	12.76595744680851	14.705882352941176	46.875	13.333333333333334	57.142857142857146	26.08695652173913	17.647058823529413	23.076923076923077	28.571428571428573	10.344827586206897	34.375	43.47826086956522	12.903225806451612	46.666666666666664	37.93103448275862	26.31578947368421	12.5	23.333333333333332	35.294117647058826	20	8.695652173913043
77.77777777777777	84	76.47058823529412	81.81818181818181	77.77777777777777	82.6086956521739	69.23076923076923	71.42857142857143	50	41.1764705882353	66.66666666666667	41.935483870967744	76.92307692307692	23.529411764705884	80	28.571428571428573	88.88888888888889	68.18181818181819	71.42857142857143	14.285714285714286	0	61.53846153846154	42.857142857142854	42.857142857142854	50	46.15384615384615	33.333333333333336	42.857142857142854	41.666666666666664
40	53.84615384615385	40	38.46153846153846	50	33.333333333333336	42.10526315789474	45.833333333333336	55.55555555555556	42.857142857142854	35.294117647058826	43.75	38.46153846153846	54.54545454545455	30.76923076923077	29.166666666666668	21.05263157894737	30	16.666666666666668	35.294117647058826	55.55555555555556	17.647058823529413	0	25	23.80952380952381	23.076923076923077	12.5	5	25
46.15384615384615	69.56521739130434	43.75	50	62.5	16.666666666666668	64.28571428571429	57.89473684210526	84.21052631578948	93.33333333333333	50	80	90.9090909090909	73.33333333333333	61.53846153846154	93.33333333333333	88.88888888888889	75	30	84.61538461538461	100	75	54.54545454545455	100	100	100	92.3076923076923	75	88.23529411764706
47.61904761904762	49.23076923076923	75	56.09756097560975	48.57142857142857	71.73913043478261	68	70.83333333333333	16.27906976744186	34.42622950819672	55.319148936170215	17.142857142857142	35.8974358974359	37.83783783783784	28.169014084507044	58.62068965517241	80.95238095238095	1.7543859649122806	44	19.35483870967742	19.51219512195122	26.31578947368421	46.666666666666664	35.55555555555556	30.434782608695652	48.97959183673469	36.36363636363637	21.12676056338028	36.36363636363637
65.15151515151516	80.32786885245902	76.38888888888889	77.41935483870968	77.35849056603773	72.94117647058823	59.523809523809526	68.83116883116882	37.38317757009346	32.05128205128205	47.45762711864407	39.130434782608695	56.71641791044776	76.92307692307692	40.90909090909091	64.28571428571429	70	31.57894736842105	51.851851851851855	54.716981132075475	43.85964912280702	100	68.51851851851852	55	50.79365079365079	60.46511627906977	70	36.734693877551024	55.55555555555556
58.97435897435897	61.53846153846154	65	38.888888888888886	68.57142857142857	52.94117647058823	73.52941176470588	71.875	42.857142857142854	46.666666666666664	68.75	33.333333333333336	51.851851851851855	45	50	54.166666666666664	41.1764705882353	60.714285714285715	38.095238095238095	71.42857142857143	45.45454545454545	53.84615384615385	60	29.032258064516128	36.36363636363637	33.333333333333336	47.36842105263158	31.57894736842105	38.46153846153846
30.47945205479452	40.29716343989194	29.161205766710353	39.00634249471459	34.54345434543454	43.72331340734415	30.99099099099099	26.318651441000544	40.98504837291117	35.48621190130624	30.703745743473327	34.76733977172959	34.6553966189857	29.989270386266096	75.23364485981308	66.66666666666667	26.975476839237057	34.255672385168786	18.507890961262554	29.510703363914374	66.04938271604938	61.63522012578616	67.9245283018868	70.49180327868852	73.05699481865285	73.6842105263158	65.5	75.91240875912409	74.69135802469135
28.02827965435978	33.16770186335404	31.51837856406733	32.31657048639736	33.03220738413197	33.66273509722665	27.769549763033176	31.757575757575758	34.29481176250234	32.960277427490546	28.841103086014446	31.81174805378627	31.36762860727729	31.425920197958554	78.41726618705036	78.76106194690266	28.44682478959449	31.728813559322035	26.47370278856336	31.429862889859876	89	70.10309278350516	72.38095238095238	56.17977528089887	78.76712328767124	70.37037037037037	73.6842105263158	81.13207547169812	67.85714285714286
34.38527284681131	30.714647744551446	28.066914498141266	30.99671412924425	29.08611599297012	34.26791277258567	28.365384615384617	34.11214953271028	27.70378263185935	32.8434974283615	26.125432858791843	28.11085972850679	31.786703601108034	27.387958352195565	84.31372549019608	63.265306122448976	29.633251833740832	30.469135802469136	25.61078348778433	28.705882352941178	72	65.38461538461539	52.17391304347826	54.09836065573771	76.92307692307692	81.57894736842105	79.41176470588235	83.92857142857143	64
29.697624190064793	35.265017667844525	29.384203480589022	34.895833333333336	31.354236157438294	34.608695652173914	36.22936576889661	31.836195508586524	34.03205918618989	33.18207600680658	29.432375613174493	32.26221079691517	35.14821536600121	36.64233576642336	62.280701754385966	57.5	25.5249343832021	33.333333333333336	29.06040268456376	30.80771979985704	47.57281553398058	53.246753246753244	46.601941747572816	65.33333333333333	59.05511811023622	59.01639344262295	43.18181818181818	61.627906976744185	65.33333333333333
77.57274662881476	75.05613390487855	74.84421878606047	77.26746429949826	76.82926829268293	77.6050190943808	68.31215970961887	79.61980548187445	79.9784133837021	79.81915330867243	71.37205912971059	79.86183797362361	76.91468470434214	78.76401090578612	54.335260115606935	60.75268817204301	80.06528328281651	77.84167145869273	73.57212003872216	79.226393629124	38.80597014925373	54.6583850931677	45.45454545454545	47.023809523809526	53.711790393013104	40	43.262411347517734	45.78947368421053	55.333333333333336
59.09090909090909	34.375	70	82.3529411764706	81.81818181818181	35.714285714285715	23.076923076923077	38.888888888888886	82.14285714285714	81.48148148148148	85.71428571428571	90.3225806451613	78.57142857142857	76.47058823529412	70.58823529411765	92.3076923076923	84.21052631578948	92.85714285714286	69.56521739130434	36.8421052631579	64.28571428571429	25	100	92.10526315789474	80	0	90.9090909090909	66.66666666666667	87.5
58.288770053475936	56.42458100558659	56.375838926174495	47.96747967479675	57.668711656441715	69.12751677852349	55.033557046979865	58.888888888888886	74.81481481481481	65.06849315068493	61.26126126126126	70	70.87378640776699	68.47826086956522	95	91.17647058823529	58.333333333333336	59.863945578231295	62.06896551724138	53	81.81818181818181	100	88.88888888888889	87.17948717948718	77.58620689655173	82.6086956521739	87.09677419354838	96.55172413793103	90.9090909090909
55.55555555555556	59.64912280701754	35.714285714285715	83.33333333333333	66.66666666666667	63.63636363636363	45.945945945945944	53.44827586206897	32.8125	23.80952380952381	20.58823529411765	25	20.408163265306122	25.925925925925927	24.528301886792452	21.951219512195124	36.111111111111114	27.11864406779661	30.434782608695652	33.333333333333336	21.951219512195124	26.31578947368421	18.91891891891892	58.333333333333336	20.833333333333332	31.48148148148148	8	34.42622950819672	25
62.96296296296296	39.02439024390244	87.5	83.33333333333333	90.9090909090909	60.60606060606061	55.55555555555556	28.571428571428573	36.95652173913044	17.105263157894736	37.3134328358209	21.428571428571427	23.636363636363637	23.25581395348837	13.043478260869565	16.666666666666668	29.41176470588235	34.61538461538461	37.142857142857146	42.857142857142854	25	33.333333333333336	23.333333333333332	24.528301886792452	29.166666666666668	16.3265306122449	47.22222222222222	16.666666666666668	35.714285714285715
51.724137931034484	58.333333333333336	78.37837837837837	72.97297297297297	72	54.54545454545455	72.72727272727273	59.25925925925926	40	32.432432432432435	65.51724137931035	45.945945945945944	71.42857142857143	34.48275862068966	38.70967741935484	56.666666666666664	47.61904761904762	25	23.80952380952381	45.833333333333336	27.77777777777778	47.61904761904762	52	35.294117647058826	30.76923076923077	47.61904761904762	45.833333333333336	45.45454545454545	33.333333333333336
53.333333333333336	55.10204081632653	67.46987951807229	55.55555555555556	52.27272727272727	54.36893203883495	20.833333333333332	47.05882352941177	14.393939393939394	12.396694214876034	16.379310344827587	16.901408450704224	43.61702127659574	30.263157894736842	14.035087719298245	36.92307692307692	32.30769230769231	11.11111111111111	18.181818181818183	48	44.57831325301205	47.22222222222222	56.75675675675676	9.25925925925926	41.97530864197531	49.557522123893804	53.521126760563384	50.48543689320388	23.076923076923077
66.66666666666667	52	51.61290322580645	50	33.333333333333336	34.78260869565217	58.333333333333336	68	22.857142857142858	25	54.54545454545455	37.5	14.285714285714286	40.74074074074074	42.857142857142854	23.80952380952381	30	29.166666666666668	28.125	44.44444444444444	22.22222222222222	19.047619047619047	35.714285714285715	33.333333333333336	18.51851851851852	18.181818181818183	17.647058823529413	26.08695652173913	35
69.44444444444444	63.333333333333336	67.56756756756756	59.375	69.6969696969697	69.6969696969697	63.1578947368421	50	25	23.404255319148938	76.3157894736842	45.833333333333336	62.06896551724138	64.28571428571429	24.324324324324323	51.724137931034484	57.142857142857146	13.513513513513514	35.714285714285715	64.70588235294117	20	54.054054054054056	70.83333333333333	29.62962962962963	34.69387755102041	33.333333333333336	45.45454545454545	28.26086956521739	68.18181818181819
50	64.28571428571429	52.17391304347826	68.75	77.27272727272727	42.10526315789474	68.75	50	91.66666666666667	85	73.6842105263158	100	84.61538461538461	100	100	81.25	73.91304347826087	82.14285714285714	90	85.71428571428571	92.3076923076923	78.57142857142857	88.88888888888889	85.71428571428571	84.21052631578948	66.66666666666667	78.94736842105263	76.19047619047619	88.88888888888889
44.44444444444444	50	77.77777777777777	56.666666666666664	35.294117647058826	63.63636363636363	55.88235294117647	50	15.384615384615385	19.23076923076923	32.432432432432435	4.651162790697675	38.63636363636363	41.935483870967744	28.125	50	34.78260869565217	25	28.571428571428573	27.272727272727273	22.22222222222222	50	35.714285714285715	29.62962962962963	30.555555555555557	28.571428571428573	33.333333333333336	29.166666666666668	26.08695652173913
34.92063492063492	71.9298245614035	48.275862068965516	47.5	38.095238095238095	56.06060606060606	46.55172413793103	61.29032258064516	30.985915492957748	17.46031746031746	71.01449275362319	5	50	13.333333333333334	25	62.7906976744186	36.95652173913044	10.638297872340425	54.54545454545455	52.27272727272727	20	52.38095238095238	39.21568627450981	23.529411764705884	12.64367816091954	23.25581395348837	38.18181818181818	18.367346938775512	28.846153846153847
68.25396825396825	66.36363636363636	46.93877551020408	41.81818181818182	62.31884057971015	77.02702702702703	58.333333333333336	61.627906976744185	30	24.675324675324674	53.191489361702125	20.37037037037037	63.1578947368421	53.44827586206897	37.03703703703704	59.57446808510638	72.22222222222223	17.72151898734177	51.111111111111114	71.1864406779661	50	83.33333333333333	40.27777777777778	32.83582089552239	20	47.36842105263158	40.67796610169491	23.214285714285715	38.095238095238095
57.142857142857146	45.76271186440678	51.282051282051285	50	77.77777777777777	39.53488372093023	64.1025641025641	55.55555555555556	18	34	47.5	37.735849056603776	41.666666666666664	17.647058823529413	20.58823529411765	23.333333333333332	50	30.357142857142858	48.148148148148145	38.23529411764706	51.515151515151516	51.515151515151516	48.57142857142857	9.523809523809524	35	18.42105263157895	23.80952380952381	38.888888888888886	27.586206896551722
48.888888888888886	46.728971962616825	70.3125	58.69565217391305	45.6140350877193	55.95238095238095	55.12820512820513	52.4390243902439	30.120481927710845	23.46938775510204	56.41025641025641	16.483516483516482	48.19277108433735	32.608695652173914	5.797101449275362	55.072463768115945	39.08045977011494	16.867469879518072	35.13513513513514	47.540983606557376	22.727272727272727	47.57281553398058	37.66233766233766	20.833333333333332	19.78021978021978	50.943396226415096	36	17.699115044247787	38.46153846153846
66.20689655172414	46.30071599045346	37.67123287671233	35.82089552238806	58.490566037735846	51.43884892086331	59.48275862068966	35.13513513513514	28.45528455284553	20.473773265651438	18.197879858657245	31.736526946107784	22.736842105263158	19.767441860465116	21.49532710280374	23.14410480349345	13.91304347826087	17.88617886178862	36	17.112299465240643	10.989010989010989	36.36363636363637	28.525641025641026	22.594142259414227	24.915824915824917	21.750663129973475	26.558265582655828	20.05420054200542	18.14516129032258
76.92307692307692	71.42857142857143	66.66666666666667	72.72727272727273	68.18181818181819	76.92307692307692	60	78.57142857142857	30.76923076923077	50	58.8235294117647	62.5	73.33333333333333	55.55555555555556	66.66666666666667	71.42857142857143	80	9.090909090909092	37.5	60	58.333333333333336	50	28.571428571428573	58.8235294117647	16.666666666666668	30.76923076923077	55.55555555555556	31.25	43.75
54.54545454545455	52.63157894736842	38.46153846153846	57.142857142857146	40	36.36363636363637	64.28571428571429	50	69.23076923076923	100	35.714285714285715	100	0	75	38.46153846153846	66.66666666666667	10	0	0	0	42.857142857142854	0	0	23.80952380952381	16.666666666666668	62.5	80	50	0
53.48837209302326	60.416666666666664	46.875	75	67.56756756756756	70	55.319148936170215	70.96774193548387	67.6470588235294	34.375	84	54.054054054054056	57.69230769230769	75	60	16.666666666666668	34.48275862068966	31.25	33.333333333333336	39.285714285714285	50	11.538461538461538	17.647058823529413	71.15384615384616	56	64.70588235294117	53.125	35	54.54545454545455
40	54	32.25806451612903	44.44444444444444	57.407407407407405	66.66666666666667	51.351351351351354	61.904761904761905	22.857142857142858	22.22222222222222	62.5	27.027027027027028	53.65853658536585	33.333333333333336	22.857142857142858	38.70967741935484	75	6.25	25	61.904761904761905	41.666666666666664	50	37.5	15.217391304347826	14.705882352941176	20	29.62962962962963	9.67741935483871	23.076923076923077
57.69230769230769	56.69291338582677	77.38095238095238	55.73770491803279	63.46153846153846	48.83720930232558	44.57831325301205	55.42168674698795	11.11111111111111	15.873015873015873	43.58974358974359	5.769230769230769	49.20634920634921	26.41509433962264	13.559322033898304	40	48.83720930232558	25.641025641025642	19.565217391304348	42.857142857142854	19.047619047619047	54.8780487804878	36.486486486486484	30.107526881720432	11.956521739130435	53.40909090909091	44.827586206896555	32.55813953488372	50.87719298245614
71.42857142857143	61.76470588235294	54.54545454545455	70.96774193548387	80.95238095238095	81.48148148148148	86.36363636363636	53.333333333333336	30.555555555555557	31.25	62.5	23.076923076923077	68.96551724137932	52.63157894736842	22.580645161290324	61.53846153846154	53.84615384615385	20	47.36842105263158	65	47.61904761904762	62.5	33.333333333333336	25.714285714285715	40	47.61904761904762	61.111111111111114	39.473684210526315	40
46.666666666666664	41.1764705882353	58.8235294117647	43.75	46.15384615384615	52.17391304347826	52.63157894736842	47.36842105263158	15	29.032258064516128	58.62068965517241	0	29.41176470588235	27.272727272727273	14.285714285714286	60	46.42857142857143	0	38.888888888888886	33.333333333333336	33.333333333333336	50	25	17.391304347826086	30.76923076923077	30	38.46153846153846	15	8.695652173913043
71.7948717948718	75.75757575757575	29.41176470588235	50	42.10526315789474	69.23076923076923	52.38095238095238	78.37837837837837	100	92.85714285714286	86.11111111111111	90.47619047619048	92	90.9090909090909	87.87878787878788	75	81.25	74.19354838709677	80	74.07407407407408	88.88888888888889	83.87096774193549	72.72727272727273	86.48648648648648	94.87179487179488	75	71.42857142857143	91.42857142857143	100
67.44186046511628	43.225806451612904	50.53763440860215	48.148148148148145	51.42857142857143	52.94117647058823	28.695652173913043	35	9.89010989010989	18.309859154929576	7.638888888888889	16.666666666666668	21.92982456140351	16	19.29824561403509	25.862068965517242	22.22222222222222	11.363636363636363	25	18.42105263157895	29.333333333333332	16.455696202531644	40.38461538461539	17.355371900826448	17.117117117117118	36.42384105960265	41.07142857142857	15.555555555555555	0
85.71428571428571	90.3225806451613	75	93.33333333333333	92.3076923076923	95	72.72727272727273	92.3076923076923	61.111111111111114	73.6842105263158	54.166666666666664	66.66666666666667	71.42857142857143	88.88888888888889	66.66666666666667	83.33333333333333	66.66666666666667	66.66666666666667	72.72727272727273	60	60	92.3076923076923	40	70	55.55555555555556	53.84615384615385	62.5	75	40
45.45454545454545	51.851851851851855	26.666666666666668	54.54545454545455	46.666666666666664	21.428571428571427	53.333333333333336	31.25	75	57.142857142857146	77.27272727272727	80	71.42857142857143	46.15384615384615	61.111111111111114	81.25	46.666666666666664	66.66666666666667	84.61538461538461	72.72727272727273	53.333333333333336	64.28571428571429	66.66666666666667	78.94736842105263	71.42857142857143	50	57.142857142857146	63.63636363636363	53.84615384615385
77.27272727272727	70	44.44444444444444	66.66666666666667	58.8235294117647	71.42857142857143	68.75	57.69230769230769	92	79.16666666666667	88.88888888888889	95.83333333333333	95.65217391304348	75	92.85714285714286	100	85	100	83.33333333333333	100	76.47058823529412	85.71428571428571	64.70588235294117	76.92307692307692	88.88888888888889	94.44444444444444	86.66666666666667	72.72727272727273	88.23529411764706
53.84615384615385	42.857142857142854	44	50	0	0	53.84615384615385	5	84.61538461538461	39.130434782608695	29.41176470588235	42.30769230769231	26.666666666666668	61.904761904761905	41.666666666666664	0	100	94.44444444444444	58.333333333333336	94.11764705882354	90.9090909090909	100	93.33333333333333	90.9090909090909	0	20	58.8235294117647	42.857142857142854	35.714285714285715
25	60	42.857142857142854	17.24137931034483	15.625	66	34.285714285714285	40	25	29.72972972972973	11.904761904761905	0	16.666666666666668	12.5	0	48.648648648648646	0	0	0	13.333333333333334	8.333333333333334	8.333333333333334	17.142857142857142	17.94871794871795	20.833333333333332	20.58823529411765	15.384615384615385	23.076923076923077	43.47826086956522
100	97.72727272727273	100	90	82.6086956521739	100	95.55555555555556	96.66666666666667	36	70	100	100	100	94.44444444444444	66.66666666666667	92.5925925925926	57.142857142857146	66.66666666666667	100	61.53846153846154	65	83.33333333333333	56.52173913043478	96.55172413793103	92.3076923076923	100	70.83333333333333	60	70.83333333333333
73.07692307692308	68.42105263157895	75.86206896551724	66.66666666666667	70.83333333333333	67.5	80	73.91304347826087	46.42857142857143	50	58.064516129032256	36.8421052631579	73.6842105263158	63.1578947368421	32.142857142857146	84.21052631578948	62.96296296296296	37.03703703703704	50	50	48.275862068965516	56.52173913043478	42.30769230769231	53.84615384615385	28	59.375	54.54545454545455	37.03703703703704	46.666666666666664
75.55555555555556	64.1025641025641	33.333333333333336	67.6470588235294	78.37837837837837	52.77777777777778	73.52941176470588	67.34693877551021	96.55172413793103	87.5	90.3225806451613	94.5945945945946	88.88888888888889	75	88	91.30434782608695	74.19354838709677	92.3076923076923	90.47619047619048	100	76.47058823529412	88	76.92307692307692	69.23076923076923	91.30434782608695	91.66666666666667	85.71428571428571	86.36363636363636	92
86.66666666666667	86.04651162790698	90	92.3076923076923	85.29411764705883	94.11764705882354	95.65217391304348	79.54545454545455	79.48717948717949	94.11764705882354	42.857142857142854	59.523809523809526	62.06896551724138	83.33333333333333	86.36363636363636	33.333333333333336	58.333333333333336	54.54545454545455	52.94117647058823	53.57142857142857	75	57.142857142857146	85.71428571428571	88.57142857142857	73.52941176470588	90	86.36363636363636	82.3529411764706	55
12.903225806451612	15.384615384615385	8	18.75	27.272727272727273	11.764705882352942	0	35.483870967741936	54.54545454545455	63.63636363636363	78.57142857142857	29.41176470588235	25	75	50	47.36842105263158	42.857142857142854	17.391304347826086	26.666666666666668	33.333333333333336	20	50	11.764705882352942	16.666666666666668	66.66666666666667	26.31578947368421	27.77777777777778	33.333333333333336	85.71428571428571
61.76470588235294	48.97959183673469	78.78787878787878	50	47.5	40	45.45454545454545	45.833333333333336	24.528301886792452	17.142857142857142	63.1578947368421	17.647058823529413	62.857142857142854	11.538461538461538	9.523809523809524	44.44444444444444	52.63157894736842	18.75	40	48.648648648648646	20	56.666666666666664	36.8421052631579	24.242424242424242	14.285714285714286	22.727272727272727	50	12.121212121212121	25
62.7906976744186	46.15384615384615	91.66666666666667	58.064516129032256	60.416666666666664	62.22222222222222	71.7948717948718	38.70967741935484	17.391304347826086	23.80952380952381	57.69230769230769	30.18867924528302	38.888888888888886	34.61538461538461	21.62162162162162	45.45454545454545	56.25	20.58823529411765	35.8974358974359	46.875	19.047619047619047	37.5	48.275862068965516	34.883720930232556	12.5	56.52173913043478	50	25.641025641025642	30
60.46511627906977	59.8326359832636	66.66666666666667	64.77272727272727	71.69811320754717	65.65656565656566	58.8235294117647	55.76923076923077	38.18181818181818	39.25233644859813	36.65338645418327	45.588235294117645	38.5	51.785714285714285	15.384615384615385	46.3235294117647	76.27118644067797	31.147540983606557	62	46.15384615384615	38.19444444444444	43.15068493150685	55.90551181102362	43.47826086956522	53.389830508474574	36.51685393258427	37.719298245614034	44.252873563218394	47.11538461538461
48.888888888888886	53.03030303030303	44.57831325301205	51.724137931034484	47.540983606557376	69.44444444444444	57.31707317073171	57.74647887323944	28.26086956521739	27.61904761904762	38.613861386138616	29.761904761904763	25	35	20.754716981132077	7.792207792207792	11.538461538461538	17.54385964912281	35.13513513513514	0	30.232558139534884	44.44444444444444	41.46341463414634	39.361702127659576	17.391304347826086	26.666666666666668	35.36585365853659	47.05882352941177	33.333333333333336
60.714285714285715	64.70588235294117	63.888888888888886	50	58.62068965517241	62.96296296296296	65	75	25	24.074074074074073	79.06976744186046	52.94117647058823	38.888888888888886	35	13.157894736842104	66.66666666666667	45.45454545454545	30	33.333333333333336	53.333333333333336	38.46153846153846	10	33.333333333333336	40.625	48	58.333333333333336	74.07407407407408	62.16216216216216	31.818181818181817
68.18181818181819	46.808510638297875	56.16438356164384	52.94117647058823	54.054054054054056	70.58823529411765	42.5531914893617	43.75	37.5	31.666666666666668	54.54545454545455	23.80952380952381	39.473684210526315	46.15384615384615	19.672131147540984	69.56521739130434	41.37931034482759	24.489795918367346	13.636363636363637	40.90909090909091	29.032258064516128	37.5	41.666666666666664	20	35.13513513513514	33.333333333333336	34	19.565217391304348	13.793103448275861
41.1764705882353	51.02040816326531	79.3103448275862	54.54545454545455	50	45.45454545454545	42.857142857142854	60	32.142857142857146	14	39.02439024390244	16.666666666666668	31.25	42.857142857142854	25	41.666666666666664	60	23.529411764705884	41.935483870967744	28	21.73913043478261	43.24324324324324	34.48275862068966	8	16.666666666666668	35.714285714285715	43.333333333333336	20	25
44.44444444444444	61.702127659574465	72.72727272727273	62.5	58.18181818181818	60.78431372549019	60	62.264150943396224	28.125	29.67032967032967	53.333333333333336	17.391304347826086	55.10204081632653	35.13513513513514	21.153846153846153	62.96296296296296	46.51162790697674	16.3265306122449	46.666666666666664	50	21.62162162162162	38.095238095238095	40	24	17.073170731707318	39.53488372093023	53.84615384615385	15.555555555555555	44.680851063829785
86	60.46511627906977	57.5	51.351351351351354	68.08510638297872	74.07407407407408	55.81395348837209	76.19047619047619	45.65217391304348	57.377049180327866	71.11111111111111	33.9622641509434	75	38.46153846153846	44.44444444444444	62.06896551724138	55	36.36363636363637	36.36363636363637	58.333333333333336	47.61904761904762	58.8235294117647	64	41.666666666666664	28.571428571428573	50	42.857142857142854	41.1764705882353	34.78260869565217
53.94736842105263	63.333333333333336	74.02597402597402	58.333333333333336	54.44444444444444	64	44.791666666666664	69.6078431372549	31.132075471698112	41.04477611940298	70.32967032967034	37.254901960784316	49.59349593495935	26.31578947368421	26.490066225165563	55.056179775280896	46.42857142857143	24.59016393442623	41.81818181818182	46.2962962962963	26.08695652173913	52.325581395348834	37.755102040816325	30.344827586206897	38	57.59493670886076	48.69565217391305	40.51724137931034	62.22222222222222
37.68115942028985	60	50	38.23529411764706	62.666666666666664	43.93939393939394	30.666666666666668	59.375	20	13.846153846153847	32.20338983050848	20.454545454545453	16.666666666666668	31.11111111111111	10.526315789473685	27.027027027027028	42.857142857142854	12.727272727272727	26.829268292682926	32.69230769230769	12.5	37.2093023255814	32.075471698113205	17.741935483870968	35.9375	43.90243902439025	50	16.417910447761194	33.333333333333336
50	46.875	58.97435897435897	54.166666666666664	26.666666666666668	46.15384615384615	53.333333333333336	56	6.666666666666667	44.827586206896555	55.55555555555556	13.513513513513514	64.70588235294117	43.47826086956522	10.526315789473685	42.857142857142854	57.89473684210526	12.5	27.272727272727273	52.63157894736842	32	35.294117647058826	21.05263157894737	10.344827586206897	0	35	50	15.625	25
55.172413793103445	64.58333333333333	53.125	59.25925925925926	56.666666666666664	63.1578947368421	52.5	56.75675675675676	34.78260869565217	25	61.904761904761905	6.896551724137931	62.96296296296296	12.5	27.586206896551722	60	50	17.24137931034483	35.714285714285715	46.15384615384615	54.54545454545455	56	42.30769230769231	25.58139534883721	20.833333333333332	45	50	32.142857142857146	27.77777777777778
50	29.41176470588235	53.84615384615385	50	57.89473684210526	36.58536585365854	67.5	53.84615384615385	78.94736842105263	80.43478260869566	80.95238095238095	75.67567567567568	75	78.57142857142857	85	71.875	85.18518518518519	67.56756756756756	40	84.21052631578948	75.75757575757575	78.37837837837837	50	71.7948717948718	87.5	65	56.52173913043478	64.44444444444444	78.57142857142857
43.47826086956522	27.5	29.032258064516128	51.851851851851855	29.23076923076923	42.68292682926829	16.27906976744186	16.3265306122449	9.243697478991596	4.6875	7.317073170731708	2.5	7.6923076923076925	10.344827586206897	6.024096385542169	13.75	9.090909090909092	3.75	4.761904761904762	10.869565217391305	7.246376811594203	13.461538461538462	20.408163265306122	12	5.681818181818182	17.02127659574468	27.586206896551722	6.4935064935064934	6.0606060606060606
62.06896551724138	66.66666666666667	56.25	83.33333333333333	57.57575757575758	34.78260869565217	45	70.83333333333333	42.857142857142854	25	14.285714285714286	31.25	30	0	25	30	46.15384615384615	53.84615384615385	56.25	36.36363636363637	17.647058823529413	11.11111111111111	70	42.42424242424242	23.076923076923077	26.08695652173913	30.76923076923077	40	40.90909090909091
80.64516129032258	93.87755102040816	93.33333333333333	97.5	90.625	85.71428571428571	95.38461538461539	85.29411764705883	50	90	66	53.125	50	78.57142857142857	50	82.05128205128206	41.37931034482759	64.70588235294117	92.3076923076923	86.36363636363636	75	55	87.5	96.96969696969697	69.04761904761905	82.05128205128206	53.65853658536585	88.46153846153847	84
46.15384615384615	45	36.36363636363637	50	56	28.571428571428573	57.142857142857146	40	74.07407407407408	71.42857142857143	52.63157894736842	72.72727272727273	81.25	73.6842105263158	75	73.6842105263158	68	78.57142857142857	52.63157894736842	60	86.66666666666667	76.92307692307692	71.42857142857143	57.69230769230769	72.22222222222223	52.38095238095238	65.38461538461539	50	53.84615384615385
40	42.10526315789474	33.333333333333336	35.714285714285715	35.294117647058826	46.666666666666664	21.428571428571427	50	6.666666666666667	14.814814814814815	23.529411764705884	0	63.63636363636363	46.15384615384615	33.333333333333336	66.66666666666667	41.1764705882353	0	58.333333333333336	14.285714285714286	10	35.714285714285715	21.428571428571427	18.75	0	22.22222222222222	10	8.333333333333334	0
57.6271186440678	58.22784810126582	58.490566037735846	44.89795918367347	55.55555555555556	65.15151515151516	40.32258064516129	34.54545454545455	22.471910112359552	29.807692307692307	69.23076923076923	15.555555555555555	49.12280701754386	42.857142857142854	14.285714285714286	39.34426229508197	43.93939393939394	13.333333333333334	36.76470588235294	56.52173913043478	23.076923076923077	37.93103448275862	42.25352112676056	25.28735632183908	22.058823529411764	39.682539682539684	29.577464788732396	18.47826086956522	26.666666666666668
64	42.857142857142854	60	62.5	74.19354838709677	36.95652173913044	60	61.29032258064516	83.87096774193549	90	81.57894736842105	82.3529411764706	87.8048780487805	73.91304347826087	73.6842105263158	90.9090909090909	74.19354838709677	66.66666666666667	48.275862068965516	75	84.61538461538461	100	56.52173913043478	68.42105263157895	76.47058823529412	38.888888888888886	76.19047619047619	60.869565217391305	75
71.05263157894737	75.67567567567568	59.64912280701754	62.96296296296296	73.33333333333333	75	72.6027397260274	68.96551724137932	55.55555555555556	31.03448275862069	47.5	69.76744186046511	50	40	38.297872340425535	47.82608695652174	56.41025641025641	31.25	28.571428571428573	38.63636363636363	42.857142857142854	54.76190476190476	49.09090909090909	56.25	48	79.3103448275862	68.18181818181819	33.333333333333336	50
42.857142857142854	31.57894736842105	55.55555555555556	38.46153846153846	30.434782608695652	63.1578947368421	27.272727272727273	60	9.090909090909092	23.80952380952381	25	8.695652173913043	13.333333333333334	8.333333333333334	9.523809523809524	0	11.11111111111111	7.6923076923076925	35.294117647058826	27.272727272727273	11.764705882352942	10.526315789473685	33.333333333333336	29.41176470588235	13.043478260869565	42.857142857142854	14.285714285714286	8.333333333333334	30
75	62.5	69.56521739130434	80	66.66666666666667	47.61904761904762	84.21052631578948	66.66666666666667	100	84.21052631578948	73.33333333333333	94.73684210526316	90	94.11764705882354	91.66666666666667	100	100	71.42857142857143	77.77777777777777	75	83.33333333333333	66.66666666666667	100	100	100	94.73684210526316	100	87.5	100
74.19354838709677	71.875	68.75	68.42105263157895	81.57894736842105	85	80.48780487804878	66.66666666666667	48.717948717948715	30	58.62068965517241	28.205128205128204	65.51724137931035	60.714285714285715	58.333333333333336	65.21739130434783	56.41025641025641	42.857142857142854	62.96296296296296	75	64.28571428571429	65.38461538461539	61.53846153846154	54.34782608695652	34.48275862068966	62.96296296296296	66.66666666666667	55.88235294117647	42.857142857142854
39.130434782608695	34.78260869565217	63.1578947368421	47.82608695652174	66.66666666666667	44.44444444444444	57.142857142857146	52.17391304347826	79.16666666666667	68	84.21052631578948	64.51612903225806	88.23529411764706	82.3529411764706	82.3529411764706	76.92307692307692	76.19047619047619	57.89473684210526	70	80.76923076923077	44.44444444444444	55.55555555555556	73.33333333333333	74.07407407407408	70	75	61.53846153846154	57.89473684210526	56.25
33.333333333333336	70.58823529411765	72.72727272727273	75	75	47.82608695652174	76.92307692307692	71.42857142857143	100	100	90.9090909090909	93.75	100	80	83.33333333333333	60	84.61538461538461	92.85714285714286	92.3076923076923	81.81818181818181	100	93.75	73.33333333333333	92.85714285714286	94.11764705882354	85.71428571428571	92.85714285714286	88.23529411764706	93.33333333333333
76.47058823529412	76.19047619047619	63.63636363636363	81.81818181818181	45.45454545454545	73.33333333333333	64.70588235294117	72.22222222222223	30.76923076923077	25	30.76923076923077	46.666666666666664	66.66666666666667	25	30	55.55555555555556	81.81818181818181	66.66666666666667	73.33333333333333	45.45454545454545	42.857142857142854	50	58.333333333333336	58.8235294117647	50	50	54.54545454545455	22.22222222222222	60
77.14285714285714	56.25	76.92307692307692	84.21052631578948	80	68.75	79.48717948717949	68.29268292682927	41.666666666666664	54.054054054054056	70.27027027027027	64.70588235294117	70	57.69230769230769	47.5	70.37037037037037	53.333333333333336	32.55813953488372	40	48.484848484848484	46.42857142857143	50	44.11764705882353	50	30.612244897959183	52.77777777777778	55.88235294117647	37.5	59.09090909090909
80	72	70.6896551724138	52.94117647058823	76.92307692307692	69.64285714285714	65.21739130434783	73.52941176470588	84.375	79.66101694915254	32	69.23076923076923	65.95744680851064	0	79.48717948717949	86.66666666666667	46.666666666666664	48.717948717948715	29.41176470588235	40	65	27.272727272727273	51.724137931034484	67.27272727272727	64.1025641025641	93.75	51.351351351351354	70	69.56521739130434
51.16279069767442	42.99065420560748	33.333333333333336	39.39393939393939	61.111111111111114	47.45762711864407	52.38095238095238	60.46511627906977	66.10169491525424	83.01886792452831	78.94736842105263	64.81481481481481	85.41666666666667	66.66666666666667	48.78048780487805	54.54545454545455	72.97297297297297	67.56756756756756	68.42105263157895	66.66666666666667	77.77777777777777	84.21052631578948	75.60975609756098	66.66666666666667	70.17543859649123	37.93103448275862	65.95744680851064	57.142857142857146	30
92.85714285714286	95.45454545454545	92.85714285714286	100	91.66666666666667	92.85714285714286	100	94.11764705882354	90.47619047619048	85.71428571428571	46.666666666666664	94.73684210526316	90	84.61538461538461	91.66666666666667	85.71428571428571	88.23529411764706	90	76.47058823529412	36.8421052631579	31.818181818181817	71.42857142857143	31.25	80.95238095238095	88.23529411764706	62.5	84.61538461538461	69.23076923076923	86.66666666666667
32.5	57.89473684210526	50	46.666666666666664	36.170212765957444	42.5	50	56.09756097560975	5.555555555555555	7.6923076923076925	17.647058823529413	10.526315789473685	15.384615384615385	20	12.121212121212121	30.434782608695652	57.142857142857146	11.764705882352942	53.333333333333336	25.925925925925927	42.10526315789474	31.03448275862069	51.724137931034484	17.142857142857142	7.142857142857143	45.833333333333336	18.51851851851852	50	30
36.36363636363637	44.61538461538461	33.92857142857143	47.5	50	48.148148148148145	27.848101265822784	43.66197183098591	62.903225806451616	81.81818181818181	55	58.064516129032256	81.25	66.66666666666667	66.10169491525424	75.43859649122807	59.25925925925926	41.26984126984127	56	70.2127659574468	46.666666666666664	67.9245283018868	53.333333333333336	43.47826086956522	59.523809523809526	74	61.53846153846154	34.84848484848485	55.172413793103445
61.016949152542374	67.70833333333333	79.54545454545455	66.66666666666667	86	68.08510638297872	71.05263157894737	57.69230769230769	15.238095238095237	15.976331360946746	40.229885057471265	7.8431372549019605	50	26.666666666666668	18.48739495798319	42.857142857142854	55.319148936170215	10.344827586206897	23.880597014925375	44.776119402985074	25	47.142857142857146	57.4468085106383	26.31578947368421	15	40	43.47826086956522	24.528301886792452	30.48780487804878
71.1340206185567	56.287425149700596	44.086021505376344	57.142857142857146	63.29113924050633	75.83892617449665	57.72357723577236	42.33576642335766	21.25984251968504	20.96069868995633	34.61538461538461	22.916666666666668	33.333333333333336	34.45378151260504	27.80269058295964	64.02439024390245	23.863636363636363	25.789473684210527	17.56756756756757	49.01960784313726	21.341463414634145	40.229885057471265	37.719298245614034	22.4	18.627450980392158	42.51968503937008	41.55844155844156	24.404761904761905	12.698412698412698
54.54545454545455	37.5	45.45454545454545	61.53846153846154	33.333333333333336	42.42424242424242	48.148148148148145	34.61538461538461	81.81818181818181	73.33333333333333	75.75757575757575	62.5	72.22222222222223	81.25	45.45454545454545	88.88888888888889	42.857142857142854	81.48148148148148	41.1764705882353	41.666666666666664	51.724137931034484	90	53.333333333333336	52.38095238095238	77.77777777777777	35	40	47.36842105263158	33.333333333333336
42.30769230769231	58.62068965517241	68.75	45.45454545454545	66.66666666666667	50	70.58823529411765	60	25	22.727272727272727	68	31.57894736842105	66.66666666666667	57.142857142857146	18.42105263157895	57.142857142857146	65.21739130434783	16.666666666666668	30.434782608695652	54.166666666666664	14.814814814814815	60	47.61904761904762	30.232558139534884	22.22222222222222	41.1764705882353	42.30769230769231	22.22222222222222	20
40.90909090909091	48.07692307692308	43.58974358974359	34.78260869565217	47.72727272727273	47.36842105263158	60.714285714285715	48.717948717948715	46.875	50.98039215686274	32.6530612244898	35.84905660377358	28	42.857142857142854	15.217391304347826	34.78260869565217	24.324324324324323	25	21.951219512195124	37.5	18.181818181818183	15.384615384615385	8.333333333333334	48.83720930232558	40.42553191489362	25.53191489361702	46.875	57.142857142857146	33.333333333333336
52.17391304347826	31.3953488372093	37.03703703703704	64	50	59.67741935483871	71.7948717948718	43.83561643835616	24.528301886792452	21.568627450980394	32.89473684210526	24.444444444444443	21.05263157894737	12.121212121212121	20.28985507246377	30.985915492957748	20.512820512820515	31.3953488372093	25.925925925925927	22.988505747126435	31.944444444444443	7.894736842105263	27.906976744186046	13.513513513513514	39.705882352941174	17.91044776119403	27.941176470588236	20.27027027027027	44.067796610169495
83.33333333333333	58.52090032154341	71.2	62.71186440677966	81.75182481751825	77.61194029850746	59.550561797752806	60.36446469248292	36.15702479338843	52.86821705426357	31.159420289855074	64.8936170212766	41.75365344467641	39.25438596491228	30.01531393568147	40.70796460176991	84.44444444444444	46.176911544227885	71.17117117117117	60.588235294117645	42.33870967741935	44.25675675675676	51.91919191919192	35.53719008264463	40	22.823529411764707	39.618138424821005	38.40155945419103	43.76528117359413
46.34146341463415	58.108108108108105	50	35.294117647058826	61.904761904761905	45.283018867924525	44.44444444444444	39.473684210526315	25.757575757575758	14.705882352941176	17.073170731707318	15.217391304347826	12.5	30.434782608695652	14.141414141414142	31.914893617021278	20	32.53012048192771	11.11111111111111	17.647058823529413	16.176470588235293	13.513513513513514	35.61643835616438	44.73684210526316	27.38095238095238	29.87012987012987	21.951219512195124	29.166666666666668	23.25581395348837
72.72727272727273	52.94117647058823	16.666666666666668	46.15384615384615	42.857142857142854	40	50	37.5	94.73684210526316	74.07407407407408	71.42857142857143	81.25	53.84615384615385	80	100	83.33333333333333	84.61538461538461	64.28571428571429	33.333333333333336	66.66666666666667	81.25	46.15384615384615	62.5	28.571428571428573	66.66666666666667	36.36363636363637	50	66.66666666666667	60
37.91208791208791	39.66244725738397	38.04347826086956	41.37931034482759	37.27272727272727	44.09448818897638	39.37823834196891	36.241610738255034	45.08670520231214	42.05128205128205	37.919463087248324	36.094674556213015	46.44808743169399	37.82051282051282	47.5	62.33766233766234	36.87150837988827	31.627906976744185	33.098591549295776	43.15068493150685	64.0625	42.857142857142854	40.67796610169491	59.42028985507246	76.76767676767676	62.5	48	74.71264367816092	72.88135593220339
30.263157894736842	27.77777777777778	24.390243902439025	25	39.21568627450981	31.57894736842105	25	21.25	27.397260273972602	28.037383177570092	12.280701754385966	25.31645569620253	32.432432432432435	37.83783783783784	71.42857142857143	100	21.05263157894737	27.36842105263158	27.692307692307693	24.528301886792452	41.1764705882353	50	88.88888888888889	85.71428571428571	70	81.81818181818181	25	71.42857142857143	66.66666666666667
71.11111111111111	65.45454545454545	61.904761904761905	75.86206896551724	63.829787234042556	60.869565217391305	75.67567567567568	76.59574468085107	97.36842105263158	91.66666666666667	90.2439024390244	88.57142857142857	86.95652173913044	100	94.11764705882354	100	88.88888888888889	98.52941176470588	100	84.61538461538461	98.14814814814815	76.66666666666667	70.83333333333333	82.05128205128206	90.74074074074075	95.1219512195122	92.5925925925926	93.18181818181819	93.10344827586206
76.19047619047619	53.48837209302326	56.06060606060606	65	76.47058823529412	78.125	70.96774193548387	68.68686868686869	38.888888888888886	32.515337423312886	41.73913043478261	30.952380952380953	54.716981132075475	40	38.144329896907216	61.016949152542374	66.66666666666667	33.333333333333336	51.515151515151516	60.97560975609756	46.391752577319586	52.30769230769231	46.96969696969697	56.92307692307692	36.36363636363637	51.16279069767442	58.62068965517241	32.6530612244898	47.16981132075472
51.06382978723404	42.5531914893617	57.31707317073171	40.74074074074074	56.41025641025641	51.61290322580645	45.45454545454545	45.333333333333336	12	20.90909090909091	51.724137931034484	14.893617021276595	59.74025974025974	30.303030303030305	15.730337078651685	39.325842696629216	70.58823529411765	15.068493150684931	38.23529411764706	45.76271186440678	23.076923076923077	50	38.983050847457626	22.77227722772277	12.222222222222221	35.8974358974359	27.692307692307693	17.647058823529413	21.311475409836067
96	94.73684210526316	100	85.71428571428571	100	94.11764705882354	80	100	88.88888888888889	85	100	100	38.46153846153846	85.71428571428571	78.57142857142857	81.81818181818181	85	94.44444444444444	86.66666666666667	37.5	100	60	91.30434782608695	33.333333333333336	80	60	30.76923076923077	93.33333333333333	61.111111111111114
21.73913043478261	25	11.11111111111111	20	45.833333333333336	19.148936170212767	34.285714285714285	31.03448275862069	51.16279069767442	52.63157894736842	50	62.06896551724138	69.6969696969697	50	29.032258064516128	53.57142857142857	65.51724137931035	31.25	61.904761904761905	36.36363636363637	35.714285714285715	69.23076923076923	51.61290322580645	40.90909090909091	38.70967741935484	36.666666666666664	53.84615384615385	15	37.5
66.66666666666667	72.72727272727273	70.27027027027027	72	75	73.80952380952381	58.333333333333336	69.56521739130434	36.170212765957444	32.69230769230769	47.05882352941177	58.333333333333336	55.319148936170215	42.10526315789474	41.666666666666664	42.5	60.416666666666664	29.62962962962963	30.76923076923077	55.172413793103445	55.55555555555556	58.8235294117647	50	57.5	65.71428571428571	53.65853658536585	65.78947368421052	50	47.61904761904762
59.34959349593496	44.76744186046512	58.57142857142857	48.214285714285715	63.63636363636363	39.0625	70.87378640776699	73.80952380952381	27.950310559006212	15.635179153094462	20.99644128113879	28.45528455284553	22.699386503067483	17.61006289308176	15.692307692307692	24.731182795698924	32.53012048192771	24.553571428571427	41.935483870967744	38.55421686746988	33.76623376623377	23.636363636363637	32.142857142857146	14.814814814814815	11.075949367088608	10.62992125984252	28.78787878787879	19.069767441860463	34.177215189873415
75	66.66666666666667	70	80	100	80	75	73.6842105263158	43.75	35.714285714285715	35.714285714285715	50	56.25	33.333333333333336	33.333333333333336	14.285714285714286	78.57142857142857	53.333333333333336	64.28571428571429	71.42857142857143	100	60	54.54545454545455	64.28571428571429	63.63636363636363	40	56.25	90	47.05882352941177
54.716981132075475	57.54716981132076	50	37.5	41.666666666666664	75.90361445783132	48.83720930232558	50	5.454545454545454	27.397260273972602	72.61904761904762	20.689655172413794	47.422680412371136	20.408163265306122	6.451612903225806	43.333333333333336	42.592592592592595	7.142857142857143	32.5	28.846153846153847	8.955223880597014	54.166666666666664	21.818181818181817	33.8235294117647	6.349206349206349	38.666666666666664	29.166666666666668	18.571428571428573	18.75
55	62.5	43.75	66.66666666666667	70	46.666666666666664	58.8235294117647	73.33333333333333	100	90	72.72727272727273	75	83.33333333333333	66.66666666666667	83.33333333333333	85.71428571428571	70.58823529411765	100	75	66.66666666666667	100	100	100	88.88888888888889	100	85.71428571428571	100	90.9090909090909	72.72727272727273
60	65.38461538461539	70	58.8235294117647	87.5	58.8235294117647	71.42857142857143	68.75	100	100	100	94.11764705882354	85.71428571428571	84.61538461538461	91.66666666666667	85.71428571428571	100	94.44444444444444	75	81.25	81.81818181818181	100	63.1578947368421	68.75	92.3076923076923	83.33333333333333	53.333333333333336	90	83.33333333333333
82.68156424581005	48.993288590604024	51.20967741935484	58.333333333333336	69.6969696969697	54.0084388185654	56.98324022346369	63.58381502890173	12.745098039215685	19.505494505494507	43.220338983050844	25	26.283987915407856	38.34586466165413	20.95808383233533	33.8235294117647	51.25	9.975062344139651	68.18181818181819	14.516129032258064	12.76595744680851	48.47161572052402	37.745098039215684	19.587628865979383	19.35483870967742	34.92537313432836	32.70676691729323	17.695473251028808	45.65217391304348
41.46341463414634	59.34065934065934	50	52.72727272727273	66.66666666666667	30.64516129032258	51.94805194805195	53.7037037037037	79.12087912087912	76.92307692307692	73.11827956989248	84	76.19047619047619	68.18181818181819	86.36363636363636	85.45454545454545	66.25	85	81.63265306122449	67.6056338028169	75.51020408163265	71.875	66.66666666666667	76.71232876712328	85.48387096774194	63.013698630136986	77.77777777777777	85.96491228070175	72.85714285714286
68.81720430107526	59.25925925925926	55.45454545454545	66.66666666666667	67.36842105263158	60	52.083333333333336	44.11764705882353	31.791907514450866	27.36842105263158	46.15384615384615	27.642276422764226	27.485380116959064	46.93877551020408	33.81294964028777	46.017699115044245	24.719101123595507	27.272727272727273	23.28767123287671	23.46938775510204	32.142857142857146	34.523809523809526	57.64705882352941	25.384615384615383	35.24590163934426	38.41463414634146	52.22222222222222	30.92105263157895	28.676470588235293
70.58823529411765	76.36363636363636	83.92857142857143	70.27027027027027	100	77.55102040816327	61.702127659574465	80	48.148148148148145	58.97435897435897	73.21428571428571	64.51612903225806	70	51.724137931034484	34.04255319148936	69.6969696969697	66.66666666666667	65.38461538461539	25	76.47058823529412	47.82608695652174	63.63636363636363	80.76923076923077	41.666666666666664	34.04255319148936	59.57446808510638	46.42857142857143	58.13953488372093	56.52173913043478
52.41935483870968	43.29113924050633	49.31506849315068	43.94904458598726	45.91836734693877	47.31707317073171	40	46.875	50.753768844221106	55.95854922279793	47.80487804878049	55.08474576271186	44.57831325301205	46.0431654676259	100	81.81818181818181	53.333333333333336	55.13513513513514	49.20634920634921	49.523809523809526	75	100	100	85.18518518518519	100	90.9090909090909	100	100	88.88888888888889
46.666666666666664	33.98533007334963	30.8300395256917	34.78260869565217	36.27450980392157	33.92070484581498	28.640776699029125	32.87356321839081	31.21951219512195	31.25	33.864541832669325	42.1875	30.681818181818183	28.395061728395063	100	100	44.86486486486486	40	36.36363636363637	35.16949152542373	100	100	100	100	83.33333333333333	90	100	100	100
24.18032786885246	35.74660633484163	30.573248407643312	23.333333333333332	28.497409326424872	32	29.62962962962963	34.285714285714285	29.493087557603687	33.99209486166008	25.096525096525095	35.55555555555556	26.81564245810056	34.065934065934066	60.526315789473685	60.46511627906977	32.59911894273128	36.75675675675676	29.1866028708134	23.563218390804597	57.89473684210526	59.523809523809526	40.476190476190474	68.51851851851852	70.27027027027027	53.125	45	71.1864406779661	35.483870967741936
18.27956989247312	15.404040404040405	12.627986348122867	14.814814814814815	18.203883495145632	15.258855585831062	15	19.951338199513383	17.378048780487806	17.25	18.971061093247588	22.115384615384617	21.262458471760798	20.938628158844764	47.82608695652174	53.84615384615385	20.771513353115726	21.11111111111111	20.99644128113879	21.721311475409838	52.17391304347826	37.5	56	88.88888888888889	58.333333333333336	44.44444444444444	52.17391304347826	48.888888888888886	74.19354838709677
31.599479843953187	34.84455958549223	33.333333333333336	36.69064748201439	35.86309523809524	37.138508371385086	31.607142857142858	42.3728813559322	36.200716845878134	40.059790732436475	39.65183752417795	41.63879598662207	34.161490683229815	38.197424892703864	38.01652892561984	67.3913043478261	33.944954128440365	38.1294964028777	33.97435897435897	37.30769230769231	33.333333333333336	46.15384615384615	40.625	44.44444444444444	61.016949152542374	74.19354838709677	53.7037037037037	63.366336633663366	64.70588235294117
42.58064516129032	47.05882352941177	41.46341463414634	52.325581395348834	59.23076923076923	46.666666666666664	41.02564102564103	46.902654867256636	51.81818181818182	51.666666666666664	54.054054054054056	52.459016393442624	49.03846153846154	52.72727272727273	100	65.38461538461539	54.19847328244275	54.54545454545455	54.255319148936174	53.763440860215056	90.9090909090909	80	88.88888888888889	100	77.27272727272727	100	83.72093023255815	85.18518518518519	100
51.908396946564885	49.78902953586498	53.6144578313253	52.136752136752136	53.06122448979592	46.86192468619247	52.760736196319016	50.306748466257666	45.04132231404959	54.22885572139303	49.43396226415094	54.18994413407821	56.95067264573991	51.32743362831859	92.85714285714286	96.96969696969697	51.98237885462555	55.714285714285715	46.698113207547166	50.53763440860215	92.6470588235294	87.5	69.44444444444444	91.17647058823529	90.3225806451613	87.5	80.64516129032258	87.5	82.75862068965517
37.93103448275862	27.76617954070981	33.61344537815126	37.755102040816325	31.938325991189426	35.84415584415584	28.197674418604652	41.711229946524064	35.94202898550725	43.47826086956522	39.76608187134503	37.8698224852071	37.88659793814433	36.55172413793103	80.76923076923077	84.84848484848484	43.31337325349301	34.9112426035503	36.904761904761905	39.682539682539684	79.16666666666667	84	84.84848484848484	100	47.22222222222222	82.3529411764706	69.44444444444444	85.29411764705883	87.09677419354838
30.516431924882628	30.81081081081081	34.32835820895522	39.603960396039604	34.375	30.967741935483872	31.61764705882353	41.666666666666664	34.48275862068966	30.131004366812228	30.685920577617328	34.22222222222222	26.751592356687897	28.8	86.20689655172414	87.5	31.914893617021278	30.303030303030305	27.727272727272727	34.97267759562842	93.10344827586206	62.5	84.61538461538461	85	87.5	81.48148148148148	82.3529411764706	92.3076923076923	87.5
35.294117647058826	37.85310734463277	27.61904761904762	41.25	37.03703703703704	27.559055118110237	24.528301886792452	35.38461538461539	40.16393442622951	30.147058823529413	37.86407766990291	43.39622641509434	25.423728813559322	40.4040404040404	55.26315789473684	73.33333333333333	23.30827067669173	45.45454545454545	30.08130081300813	40.95238095238095	66.66666666666667	85.71428571428571	92.3076923076923	64	80	57.142857142857146	61.53846153846154	64.28571428571429	75
17.36111111111111	18	20.155038759689923	18.367346938775512	23.333333333333332	21.10091743119266	15.217391304347826	19.469026548672566	29.20353982300885	25.874125874125873	22.3463687150838	27.73109243697479	24.576271186440678	20.76923076923077	24.137931034482758	46.666666666666664	23.75	25.34246575342466	20.634920634920636	22.4	26.666666666666668	46.15384615384615	59.25925925925926	50	54.23728813559322	34.375	68.75	52.83018867924528	57.142857142857146
11.802575107296137	17.325227963525837	17.83295711060948	12.882882882882884	12.064777327935223	16.026812918951858	15.821624923640806	14.045801526717558	12.960687960687961	14.891416752843847	9.583519928347515	12.529002320185615	16.212871287128714	15.13353115727003	32.20338983050848	34.21052631578947	10.412573673870334	17.508610792192883	8.98366606170599	16.31762652705061	40.74074074074074	27.77777777777778	35.714285714285715	41.666666666666664	28.571428571428573	45.714285714285715	53.333333333333336	43.75	57.5
52.22222222222222	44.329896907216494	55.68862275449102	58.64661654135338	59.49367088607595	56.64739884393064	56.14035087719298	53.191489361702125	46.285714285714285	59.19282511210762	51.19047619047619	56.5	53.08641975308642	51.70068027210884	34.72222222222222	21.05263157894737	55.55555555555556	58.21917808219178	51.12781954887218	58.860759493670884	40.74074074074074	14.285714285714286	20	28.571428571428573	23.91304347826087	37.2093023255814	17.391304347826086	6.976744186046512	20
45.833333333333336	36.08247422680412	47.540983606557376	53.84615384615385	45.1219512195122	40.78947368421053	37.9746835443038	48.68421052631579	54.166666666666664	52.4390243902439	45.45454545454545	54.794520547945204	63.41463414634146	51.42857142857143	63.63636363636363	61.53846153846154	47.2972972972973	41.37931034482759	44.680851063829785	56.79012345679013	87.5	75	50	75	77.27272727272727	73.07692307692308	61.53846153846154	92.85714285714286	72.72727272727273
46.73913043478261	55.3072625698324	36.52173913043478	29.310344827586206	55.494505494505496	50	45.65217391304348	52.69461077844311	49.41860465116279	54.6448087431694	37.77777777777778	43.47826086956522	49.59349593495935	27.536231884057973	76.92307692307692	78.125	41.35338345864662	44.96124031007752	46.61654135338346	44.067796610169495	77.5	69.38775510204081	69.56521739130434	73.86363636363636	75.38461538461539	81.0126582278481	70.37037037037037	76	72.41379310344827
22.429906542056074	26.771653543307085	27.17391304347826	30.263157894736842	29.523809523809526	36.36363636363637	26.96629213483146	23.333333333333332	28.481012658227847	32.57575757575758	18.70967741935484	30.827067669172934	30.8411214953271	28.695652173913043	62.5	54.166666666666664	17.829457364341085	31.57894736842105	14.285714285714286	23.529411764705884	61.904761904761905	52.94117647058823	76.47058823529412	80.64516129032258	39.21568627450981	40	47.61904761904762	60.714285714285715	71.42857142857143
32.11678832116788	27.710843373493976	33.333333333333336	24.719101123595507	37.5	21.238938053097346	32.323232323232325	21.10091743119266	28.244274809160306	25.757575757575758	28.985507246376812	26.804123711340207	34.710743801652896	19.54022988505747	55.55555555555556	56.86274509803921	32.17391304347826	44.31818181818182	36.470588235294116	35.714285714285715	57.4468085106383	100	57.89473684210526	75	69.33333333333333	47.5	88.23529411764706	58.666666666666664	68.96551724137932
36.87943262411348	39.743589743589745	40.27777777777778	45.76271186440678	26.050420168067227	45.89041095890411	37.62376237623762	36.666666666666664	34.02061855670103	35	48.529411764705884	44.85981308411215	57.83132530120482	42.10526315789474	50	83.78378378378379	45.588235294117645	48.19277108433735	35	43.39622641509434	82.85714285714286	71.42857142857143	61.76470588235294	67.56756756756756	80	74.07407407407408	79.59183673469387	87.5	46.15384615384615
18.803418803418804	23.905723905723907	20.32085561497326	15.209125475285171	23.475609756097562	25.2	38.92617449664429	7.751937984496124	21.525885558583106	24.53531598513011	10.76923076923077	21.403508771929825	34.285714285714285	3.896103896103896	72.54901960784314	64.28571428571429	11.806797853309481	21.428571428571427	18.954248366013072	15.5893536121673	58.57142857142857	47.2972972972973	66.66666666666667	62.244897959183675	51.851851851851855	43.75	61.333333333333336	43.75	63.29113924050633
28.571428571428573	28.08219178082192	21.904761904761905	31.506849315068493	27.027027027027028	25.757575757575758	13.043478260869565	29.347826086956523	38.55421686746988	23.015873015873016	33.333333333333336	34.72222222222222	28.75	35.2112676056338	77.77777777777777	48.648648648648646	31.57894736842105	38.3177570093458	40	31.46067415730337	62.96296296296296	45.16129032258065	30.555555555555557	50	53.84615384615385	43.24324324324324	47.05882352941177	60	73.33333333333333
44.776119402985074	45.267489711934154	54.30107526881721	50.64935064935065	52.15311004784689	53.6144578313253	52.513966480446925	56.83453237410072	51.80722891566265	58.05084745762712	52.06349206349206	52.38095238095238	49.76744186046512	47.67932489451477	58	85.36585365853658	50.99601593625498	54.94505494505494	56.21621621621622	52.26130653266332	78.37837837837837	78.125	68.75	81.63265306122449	94.11764705882354	80.64516129032258	80.48780487804878	95.45454545454545	86.48648648648648
37.46223564954683	37.66233766233766	41.36807817589577	20.207253886010363	14.012738853503185	26.08695652173913	26.409495548961424	14.361702127659575	37.31884057971015	45.12820512820513	21.13022113022113	26.710097719869708	35.573122529644266	23.63013698630137	54.6875	36.8421052631579	22.653721682847895	39.359267734553775	21.844660194174757	24.727272727272727	33.333333333333336	57.42574257425743	62.5	61.79775280898876	67.6470588235294	60	60.416666666666664	63.559322033898304	54.08163265306123
29.19605077574048	32.09947946790052	34.16731821735731	28.96969696969697	28.77358490566038	34.61538461538461	28.53841709994223	32.61245674740484	28.12006319115324	34.18734987990392	24.941314553990612	25.43786488740617	30.316409124356145	31.455108359133128	77.77777777777777	63.29113924050633	27.536231884057973	31.160663236134933	32.634032634032636	34.12057178371659	73.26732673267327	57.35294117647059	53.01204819277108	66.23376623376623	61.65413533834587	63.95348837209303	69.72477064220183	54.285714285714285	68.75
21.5	32.521186440677965	33.379694019471486	34.463276836158194	28.41823056300268	31.5136476426799	23.448275862068964	22.352941176470587	37.11583924349882	39.72366148531952	28.722280887011614	39.21875	34.94363929146538	28.19277108433735	64.17910447761194	42.857142857142854	24.71395881006865	35.81296493092455	31.133671742808797	30.867709815078236	2.857142857142857	51.96078431372549	64.48087431693989	66.66666666666667	50	51.21951219512195	52.44755244755245	70.96774193548387	59.82905982905983
16.514690982776088	17.473338802296965	17.180094786729857	13.636363636363637	18.876080691642652	20.285087719298247	12.407559572719803	14.526315789473685	22.128174123337363	19.46992864424057	16.064981949458485	16.2004662004662	19.135135135135137	18.625498007968126	61.72839506172839	58.58585858585859	15.053763440860216	18.1657848324515	13.216957605985037	18.322981366459626	65.49707602339181	49.01960784313726	52.317880794701985	56.81818181818182	54.679802955665025	52.63157894736842	54.3046357615894	58.169934640522875	66.66666666666667
5.514705882352941	6.099518459069021	8.210526315789474	9.67741935483871	11.304347826086957	10.838445807770961	5.8441558441558445	13.333333333333334	7.847082494969819	6.786427145708583	5.721393034825871	7.756813417190775	9.316770186335404	6.63265306122449	47.05882352941177	45.45454545454545	7.119205298013245	7.093425605536332	6.403940886699507	5.882352941176471	27.272727272727273	17.647058823529413	48	47.36842105263158	20.833333333333332	46.666666666666664	33.333333333333336	53.333333333333336	50
41.86046511627907	42.5755033557047	44.74532559638943	42.725752508361204	44.55958549222798	49.08053265694356	42.51639833035182	45.333333333333336	49.10313901345292	47.03429101019462	41.68885507797642	46.776315789473685	47.37696051919957	47.16216216216216	61.478599221789885	62.94642857142857	43.470483005366724	42.79197080291971	37.56003842459174	45.76702737110121	65.55555555555556	71.73913043478261	67.63485477178423	65.46052631578948	73.86759581881533	67.04980842911877	65.06024096385542	77.58620689655173	68.83116883116882
54.23728813559322	54.25101214574899	64.15094339622641	51.333333333333336	64.40677966101696	55.056179775280896	43.75	64.2512077294686	30.864197530864196	31.21951219512195	22.391304347826086	32.142857142857146	27.246376811594203	28.231292517006803	32.10702341137124	37.423312883435585	28.089887640449437	20.525059665871122	38.59649122807018	40.44117647058823	35.744680851063826	24.892703862660944	47.28260869565217	34.375	37.88546255506608	35.714285714285715	34.177215189873415	37.95180722891566	30.434782608695652
62.5	37.93103448275862	93.75	50	46.42857142857143	75	47.36842105263158	73.33333333333333	18.309859154929576	1.8181818181818181	39.583333333333336	17.391304347826086	37.93103448275862	36	20	42.42424242424242	25.925925925925927	7.407407407407407	19.23076923076923	42.10526315789474	33.333333333333336	21.428571428571427	33.333333333333336	29.62962962962963	3.0303030303030303	20.754716981132077	29.41176470588235	6.666666666666667	11.11111111111111
61.29032258064516	68.88888888888889	73.21428571428571	54.54545454545455	49.056603773584904	52.21238938053097	62.857142857142854	49.397590361445786	24	22.727272727272727	49.23076923076923	24.63768115942029	55.55555555555556	35.22727272727273	25.925925925925927	61.95652173913044	52.577319587628864	18.43971631205674	24.137931034482758	38.75	16.867469879518072	47.19101123595506	40.38461538461539	24.778761061946902	33.333333333333336	41.88034188034188	47.5609756097561	31.48148148148148	25
51.03448275862069	53.46534653465346	56.118143459915615	37.7906976744186	22.137404580152673	45.22292993630573	29.304029304029303	44.65408805031446	10.045662100456621	16.666666666666668	27.272727272727273	6.467661691542289	11.320754716981131	12.631578947368421	16.455696202531644	18.367346938775512	30.357142857142858	8.695652173913043	20.930232558139537	19.791666666666668	13.029315960912053	31.446540880503143	18.32460732984293	16.203703703703702	8.583690987124463	24.64788732394366	37.640449438202246	5.741626794258373	22.89156626506024
100	76.47058823529412	81.3953488372093	63.829787234042556	81.63265306122449	81.91489361702128	77.22772277227723	79.7752808988764	78.94736842105263	80	76.23762376237623	79.41176470588235	74.68354430379746	42.857142857142854	66.21621621621621	87.09677419354838	94.11764705882354	78.125	80	65.625	67.16417910447761	66.66666666666667	61.224489795918366	29.41176470588235	46	63.63636363636363	46.42857142857143	49.01960784313726	69.44444444444444
63.06306306306306	53.65853658536585	63.7037037037037	57.142857142857146	78.08219178082192	55.44871794871795	45.833333333333336	48.214285714285715	35.68627450980392	28.953229398663698	25	51.96506550218341	25.257731958762886	25.663716814159294	23.383084577114428	37.89473684210526	32.19178082191781	25.363825363825363	51.041666666666664	29.545454545454547	27.611940298507463	26.288659793814432	21.008403361344538	45.48494983277592	30.649350649350648	24.46043165467626	32.21153846153846	24.76851851851852	39.130434782608695
60	62.83783783783784	34.09090909090909	48.717948717948715	67.04545454545455	58.8235294117647	68.13186813186813	61.05263157894737	35.42857142857143	38.028169014084504	54.8780487804878	31.53153153153153	23.12925170068027	31.03448275862069	17.880794701986755	30.275229357798164	25.274725274725274	30.150753768844222	32.95454545454545	37.27272727272727	28.235294117647058	36.7816091954023	32.98969072164948	34.61538461538461	22.764227642276424	18	35.483870967741936	29.00763358778626	35.35353535353536
52.23880597014925	51.798561151079134	44.8	60.563380281690144	74.60317460317461	30.76923076923077	58.67768595041322	43.39622641509434	72.32142857142857	64.0625	76.10619469026548	89.36170212765957	76.5625	78.37837837837837	67.6923076923077	93.58974358974359	73.77049180327869	68.69565217391305	54.166666666666664	75	72.22222222222223	68.1159420289855	64.15094339622641	67.14285714285714	63.63636363636363	60	70	63.716814159292035	46
74.50980392156863	66.66666666666667	43.75	60.714285714285715	88.23529411764706	48.83720930232558	78.57142857142857	72.97297297297297	100	100	84.44444444444444	93.10344827586206	96.15384615384616	95	92.3076923076923	94.11764705882354	91.89189189189189	96.96969696969697	93.75	60	84.21052631578948	74.28571428571429	75	84.21052631578948	96.875	95.83333333333333	90	92.5925925925926	89.28571428571429
78.57142857142857	69.91525423728814	74.01129943502825	77.77777777777777	61.53846153846154	81.9672131147541	56.68789808917197	51.282051282051285	27.810650887573964	31.06382978723404	35.319148936170215	38.775510204081634	23.140495867768596	47.107438016528924	44.067796610169495	64.34782608695652	28.26086956521739	34.11764705882353	0	40.59405940594059	41.05263157894737	44.44444444444444	64.47368421052632	38.18181818181818	36.36363636363637	41.26984126984127	54.666666666666664	46.28099173553719	40
59.64912280701754	64.93506493506493	90	78.125	59.45945945945946	56.92307692307692	52.083333333333336	45.78313253012048	26.96629213483146	24.074074074074073	33.734939759036145	40.74074074074074	28.40909090909091	22.22222222222222	39.77272727272727	29.41176470588235	36.36363636363637	23.2	55	27.272727272727273	23.529411764705884	64.58333333333333	39.34426229508197	28	35	30.58823529411765	36.734693877551024	48.93617021276596	24.56140350877193
49.5	48.756218905472636	69.56521739130434	33.333333333333336	49.43181818181818	35.294117647058826	44.5859872611465	51.70454545454545	16.9054441260745	23.229461756373937	11.181434599156118	31.620553359683793	13.043478260869565	20.384615384615383	20.454545454545453	21.428571428571427	16.74418604651163	29.319371727748692	21.794871794871796	32.05128205128205	24.705882352941178	38.297872340425535	36	30.386740331491712	28.67924528301887	16.071428571428573	26.056338028169016	24.738675958188153	29.537366548042705
59.09090909090909	31.57894736842105	64.61538461538461	45.6140350877193	60.65573770491803	52.23880597014925	62.30769230769231	48	12.76595744680851	17.117117117117118	47.474747474747474	43.75	53.94736842105263	22.22222222222222	10.619469026548673	32	56	17.94871794871795	20	45.833333333333336	25.88235294117647	20.37037037037037	34.32835820895522	31.818181818181817	13.513513513513514	31.31313131313131	34.146341463414636	20.253164556962027	21.153846153846153
73.14285714285714	53.04659498207885	75	75.51020408163265	88.81118881118881	64.8068669527897	65.88235294117646	65.38461538461539	41.49484536082474	40.55727554179567	35.22727272727273	46.5	31.21693121693122	40.90909090909091	35.36585365853659	10.06711409395973	73.87387387387388	32.52595155709343	67.04545454545455	32.291666666666664	44.285714285714285	28.571428571428573	56.75675675675676	35.714285714285715	30.373831775700936	16.810344827586206	52.03252032520325	40.98360655737705	45.04504504504504
39.39393939393939	41.86046511627907	56.666666666666664	37.93103448275862	54.83870967741935	62.5	33.333333333333336	63.04347826086956	9.67741935483871	12.5	36.36363636363637	20	26.31578947368421	33.333333333333336	2.9411764705882355	20	34.375	12.5	22.22222222222222	19.047619047619047	18.181818181818183	31.03448275862069	31.03448275862069	16.216216216216218	11.764705882352942	26.08695652173913	25.925925925925927	14.285714285714286	22.22222222222222
52.63157894736842	47.422680412371136	60.46511627906977	46.15384615384615	52.857142857142854	58.8235294117647	48.648648648648646	39.75903614457831	12.820512820512821	19.696969696969695	49.09090909090909	12.307692307692308	33.333333333333336	37.93103448275862	23.636363636363637	39.02439024390244	32.87671232876713	8.536585365853659	44.11764705882353	54.166666666666664	19.565217391304348	52.23880597014925	22.22222222222222	33.333333333333336	11.864406779661017	40.90909090909091	46.666666666666664	20.253164556962027	15.492957746478874
63.63636363636363	27.040816326530614	34.69387755102041	37.254901960784316	33.333333333333336	30.357142857142858	59.67741935483871	20.338983050847457	1.2552301255230125	9.569377990430622	26.666666666666668	8.51063829787234	33.463035019455255	6.015037593984962	4.830917874396135	40.74074074074074	13.740458015267176	3.319502074688797	8.333333333333334	34.73684210526316	14.285714285714286	25	19.469026548672566	13.157894736842104	4.705882352941177	16.842105263157894	23.958333333333332	10.06711409395973	5
86.48648648648648	59.81308411214953	83.72093023255815	70.24793388429752	75	78.52348993288591	84.07960199004975	75.5813953488372	20.2020202020202	14.766839378238341	29.558011049723756	19.791666666666668	51.40845070422535	60.583941605839414	52.35602094240838	52.03252032520325	55.6390977443609	18.840579710144926	37.096774193548384	54.86725663716814	21.341463414634145	33.12883435582822	43.47826086956522	37.735849056603776	15.217391304347826	58.22784810126582	57.608695652173914	19.2090395480226	33.333333333333336
64.47368421052632	77.65957446808511	49.23076923076923	82.3529411764706	64.38356164383562	49.45054945054945	61.904761904761905	71.60493827160494	91.17647058823529	100	90.9090909090909	79.48717948717949	96.07843137254902	90	92.15686274509804	94.44444444444444	86.15384615384616	95.45454545454545	72.22222222222223	63.888888888888886	86.48648648648648	87.17948717948718	77.77777777777777	76.78571428571429	86.66666666666667	86.20689655172414	71.05263157894737	70.58823529411765	93.18181818181819
76.19047619047619	58.11965811965812	72.3076923076923	49.09090909090909	56.25	68.62745098039215	47.77777777777778	64	20.689655172413794	34.65346534653465	52.56410256410256	17.647058823529413	45.56962025316456	40.625	32.291666666666664	32.78688524590164	20.833333333333332	10.144927536231885	47.61904761904762	28.985507246376812	27.77777777777778	41.48936170212766	44.680851063829785	32.394366197183096	14.925373134328359	52.083333333333336	42.16867469879518	33.333333333333336	34.48275862068966
63.63636363636363	43.96135265700483	66.94214876033058	31.746031746031747	42.64705882352941	52.22929936305732	35.16483516483517	42.42424242424242	21.79930795847751	23.986486486486488	28.85375494071146	33.333333333333336	31.292517006802722	15.135135135135135	17.012448132780083	47.05882352941177	27.710843373493976	23.66412213740458	59.523809523809526	23.636363636363637	27.272727272727273	24.41860465116279	33.53658536585366	33.70786516853933	16.25	14.857142857142858	23.75	21.761658031088082	23.239436619718308
56.15384615384615	63.681592039801	57.46268656716418	57.142857142857146	52.747252747252745	50.625	62.5	57.94871794871795	57.69230769230769	64.97175141242938	54.787234042553195	52.205882352941174	62.92134831460674	74.28571428571429	98.48484848484848	83.87096774193549	47.89915966386555	57.94871794871795	66.66666666666667	60.78431372549019	79.54545454545455	82.71604938271605	85.48387096774194	74.57627118644068	89.38053097345133	82.14285714285714	82.6086956521739	96.47058823529412	77.94117647058823
27.04225352112676	37.391304347826086	35.67567567567568	30.102040816326532	35.49618320610687	33.50125944584383	29.696969696969695	40.90909090909091	41.80790960451977	40.53398058252427	36.326530612244895	37.84615384615385	41.142857142857146	45.30386740331492	72.72727272727273	68.42105263157895	34.49612403100775	35.1931330472103	35.02824858757062	32.45614035087719	51.92307692307692	52.94117647058823	70.37037037037037	64.8936170212766	66	45.90163934426229	66.66666666666667	59.09090909090909	56.81818181818182
63.829787234042556	57.407407407407405	54.76190476190476	70	77.41935483870968	59.25925925925926	75.92592592592592	75.67567567567568	53.333333333333336	54.23728813559322	61.53846153846154	67.6470588235294	67.74193548387096	69.23076923076923	34.48275862068966	43.47826086956522	77.55102040816327	56	60.9375	60	42.10526315789474	40	29.26829268292683	41.666666666666664	33.333333333333336	36.36363636363637	83.33333333333333	34.61538461538461	40
36.70817541959935	32.947976878612714	32.93515358361775	33.16790736145575	36.587240584166025	38.30409356725146	30.28628829733802	35.90173087660525	33.98853398853399	36.905559276624246	31.876037631433316	36.20803159973667	37.25373134328358	33.17877382792375	76.59574468085107	70.58823529411765	35.47583457897359	33.77403846153846	34.16303671437461	34.1645885286783	74.22680412371135	73.77049180327869	56.25	88.88888888888889	64.40677966101696	64.17910447761194	67.6923076923077	62.88659793814433	66.66666666666667
10.176991150442477	13.452566096423016	12.144128113879004	10.152284263959391	5.305039787798409	7.134593135364443	11.980760822037604	11.081202332884702	10.474631751227497	9.255273353422298	12.505042355788625	12.900703674745895	8.570284341209451	8.446519524617997	64.28571428571429	52.63157894736842	8.80476393024245	9.4896331738437	12.187896741430386	11.723534558180228	60.78431372549019	81.48148148148148	48.83720930232558	63.888888888888886	50	66.66666666666667	65.38461538461539	60.273972602739725	50
42.4	42.23684210526316	38.657407407407405	45.23076923076923	47.11538461538461	46.495726495726494	37.64135702746365	42.61744966442953	48.41121495327103	51.909476661951906	41.251596424010216	52.88966725043783	45.622895622895626	39.33463796477495	67.74193548387096	59.30232558139535	43.114754098360656	47.9136690647482	39.6551724137931	45.09803921568628	69.38775510204081	72.91666666666667	54.651162790697676	75	81.72043010752688	59.130434782608695	68	68.25396825396825	61.76470588235294
47.05882352941177	45.05494505494506	39.71291866028708	43.11926605504587	37.362637362637365	46.62379421221865	48.52459016393443	53.71024734982332	43.84858044164038	53.11720698254364	41.794871794871796	47.86096256684492	43.96887159533074	45.45454545454545	69.38775510204081	69.23076923076923	37.150837988826815	39.70037453183521	40.484429065743946	42.06642066420664	81.25	75	48.83720930232558	70.58823529411765	81.08108108108108	53.57142857142857	76.36363636363636	77.77777777777777	67.21311475409836
34.94252873563219	40	27.98507462686567	39.57446808510638	38.484848484848484	33.51063829787234	39.35860058309038	34.0625	41	46.610169491525426	41.43835616438356	40.399002493765586	36.594202898550726	43.873517786561266	75.53191489361703	62.22222222222222	35.153583617747444	42.73504273504273	43.57976653696498	39.09465020576132	44.11764705882353	65.51724137931035	68.65671641791045	63.63636363636363	62.35294117647059	84.375	63.333333333333336	51.21951219512195	78.78787878787878
59.3984962406015	57.41379310344828	55.34591194968554	53.92857142857143	57.175925925925924	57.43073047858942	55.989583333333336	59.25925925925926	66.33663366336634	63.855421686746986	58.83575883575884	62.5	70.18970189701896	65.50632911392405	87.59689922480621	88.0503144654088	57.66233766233766	68.10810810810811	59.733333333333334	56.797583081571	91.42857142857143	89.05109489051095	87.68115942028986	88.83248730964468	91.0828025477707	83.33333333333333	88.43537414965986	86.86131386861314	81.61764705882354
61.016949152542374	92	69.56521739130434	62.16216216216216	97.67441860465117	81.81818181818181	54.34782608695652	57.89473684210526	53.84615384615385	61.111111111111114	21.428571428571427	52.27272727272727	62	60	87.75510204081633	51.282051282051285	30.303030303030305	32.25806451612903	50	37.735849056603776	32.5	33.333333333333336	30.76923076923077	56.45161290322581	53.7037037037037	72.41379310344827	29.545454545454547	31.372549019607842	76.47058823529412
33.333333333333336	68.75	56.25	46.666666666666664	85.71428571428571	43.75	70	58.8235294117647	90.9090909090909	77.77777777777777	83.33333333333333	90.9090909090909	40	78.57142857142857	100	23.076923076923077	66.66666666666667	90	71.42857142857143	66.66666666666667	92.3076923076923	71.42857142857143	73.33333333333333	93.33333333333333	90.47619047619048	100	82.3529411764706	78.57142857142857	100
[truncated: 748 more rows]
