# Supplementary material for: Cardiovascular disease biomarkers derived from circulating cell-free DNA methylation
Source: NAR Genom Bioinform. 2023 Jun 28;5(2):lqad061. doi: 10.1093/nargab/lqad061 (PMC10304763; doi:10.1093/nargab/lqad061)
Supplement: lqad061_Supplemental_Files [file lqad061_supplemental_files.zip › Supplementary_Table_5_Disease_distinguishing_DMRs.tsv]

DMR
chr1.788501.789000
chr1.16094501.16095000
chr1.25895501.25896000
chr1.35894001.35894500
chr1.37519501.37520000
chr1.57683501.57684000
chr1.65249001.65249500
chr1.67077001.67077500
chr1.67566001.67566500
chr1.76363001.76363500
chr1.95998501.95999000
chr1.98452501.98453000
chr1.110943001.110943500
chr1.114308001.114308500
chr1.149428501.149429000
chr1.150146501.150147000
chr1.174514501.174515000
chr1.185291001.185291500
chr1.191608001.191608500
chr1.192763501.192764000
chr1.192937001.192937500
chr1.209143001.209143500
chr1.224011501.224012000
chr2.24427001.24427500
chr2.33022501.33023000
chr2.42105501.42106000
chr2.49014501.49015000
chr2.49018001.49018500
chr2.54690001.54690500
chr2.64056001.64056500
chr2.77821501.77822000
chr2.89831501.89832000
chr2.90385001.90385500
chr2.128746001.128746500
chr2.181341501.181342000
chr2.186889501.186890000
chr2.189622001.189622500
chr2.200376001.200376500
chr2.208042501.208043000
chr2.216353501.216354000
chr2.220804501.220805000
chr2.235123501.235124000
chr3.6713501.6714000
chr3.8077001.8077500
chr3.13012001.13012500
chr3.22558501.22559000
chr3.24622001.24622500
chr3.24677001.24677500
chr3.37928501.37929000
chr3.38088001.38088500
chr3.39056501.39057000
chr3.69447501.69448000
chr3.90523001.90523500
chr3.90673501.90674000
chr3.108294001.108294500
chr3.112284501.112285000
chr3.114416001.114416500
chr3.149080001.149080500
chr3.151142501.151143000
chr3.151877001.151877500
chr3.151879501.151880000
chr3.192069001.192069500
chr4.31361001.31361500
chr4.49130001.49130500
chr4.49140501.49141000
chr4.49143501.49144000
chr4.49148501.49149000
chr4.49640501.49641000
chr4.61376501.61377000
chr4.74328501.74329000
chr4.81759001.81759500
chr4.94455001.94455500
chr4.111870001.111870500
chr4.120973501.120974000
chr4.134782001.134782500
chr4.146275501.146276000
chr4.156225501.156226000
chr4.157164501.157165000
chr4.178534501.178535000
chr5.464001.464500
chr5.46693501.46694000
chr5.59214501.59215000
chr5.69334501.69335000
chr5.92443501.92444000
chr5.95975001.95975500
chr5.117925501.117926000
chr5.140254001.140254500
chr5.142814001.142814500
chr5.153431501.153432000
chr5.154709001.154709500
chr5.173657501.173658000
chr5.176891501.176892000
chr6.1232501.1233000
chr6.24924501.24925000
chr6.27204001.27204500
chr6.27354501.27355000
chr6.46771501.46772000
chr6.52317501.52318000
chr6.55330001.55330500
chr6.60230001.60230500
chr6.60672001.60672500
chr6.61403001.61403500
chr6.93441501.93442000
chr6.95218501.95219000
chr6.104344501.104345000
chr6.109301001.109301500
chr6.125903001.125903500
chr6.135074001.135074500
chr6.146581001.146581500
chr7.5683001.5683500
chr7.11525001.11525500
chr7.17009501.17010000
chr7.22075001.22075500
chr7.33060501.33061000
chr7.43585501.43586000
chr7.44367001.44367500
chr7.78276501.78277000
chr7.100853501.100854000
chr7.103623001.103623500
chr7.103731501.103732000
chr7.121634501.121635000
chr7.130368001.130368500
chr7.141838501.141839000
chr8.2786501.2787000
chr8.77468001.77468500
chr8.95211501.95212000
chr8.98418501.98419000
chr8.98443001.98443500
chr8.102385001.102385500
chr8.123921501.123922000
chr8.141214501.141215000
chr8.144019501.144020000
chr9.41501.42000
chr9.22160001.22160500
chr9.22358501.22359000
chr9.70764501.70765000
chr9.71646001.71646500
chr9.76208501.76209000
chr9.76438501.76439000
chr9.108335501.108336000
chr9.113239001.113239500
chr9.117097501.117098000
chr9.117921501.117922000
chr9.128510001.128510500
chr9.128781501.128782000
chr9.129410501.129411000
chr10.22673501.22674000
chr10.23573001.23573500
chr10.38506501.38507000
chr10.39442501.39443000
chr10.39454501.39455000
chr10.41859001.41859500
chr10.45117001.45117500
chr10.45454501.45455000
chr10.46824501.46825000
chr10.51066501.51067000
chr10.61421001.61421500
chr10.68236001.68236500
chr10.78670501.78671000
chr10.81374001.81374500
chr10.84462001.84462500
chr10.85314001.85314500
chr10.87987001.87987500
chr10.92268501.92269000
chr10.98778501.98779000
chr10.132364001.132364500
chr11.36499501.36500000
chr11.49443001.49443500
chr11.50688501.50689000
chr11.62362501.62363000
chr11.85264001.85264500
chr11.95442001.95442500
chr11.128832001.128832500
chr12.2530001.2530500
chr12.13183501.13184000
chr12.20386001.20386500
chr12.37317001.37317500
chr12.48150001.48150500
chr12.64217501.64218000
chr12.68830001.68830500
chr12.116283501.116284000
chr13.26614501.26615000
chr13.30504001.30504500
chr13.39671001.39671500
chr13.49956501.49957000
chr13.91540001.91540500
chr13.93432501.93433000
chr14.24070501.24071000
chr14.32513501.32514000
chr14.47835501.47836000
chr14.63914001.63914500
chr14.63984501.63985000
chr14.69065501.69066000
chr14.69138001.69138500
chr14.70631501.70632000
chr14.90216001.90216500
chr14.96497501.96498000
chr14.106388001.106388500
chr15.34853001.34853500
chr15.39170501.39171000
chr15.40171501.40172000
chr15.48823501.48824000
chr15.56841001.56841500
chr15.70312001.70312500
chr15.85681501.85682000
chr15.89875001.89875500
chr16.9079001.9079500
chr16.18942501.18943000
chr16.34085001.34085500
chr16.84594001.84594500
chr17.17016501.17017000
chr17.27339001.27339500
chr17.31320001.31320500
chr17.34403001.34403500
chr17.50337501.50338000
chr17.57604001.57604500
chr17.58117501.58118000
chr17.58356001.58356500
chr17.60106501.60107000
chr17.79463001.79463500
chr17.82440501.82441000
chr18.21982001.21982500
chr18.23516001.23516500
chr18.23919001.23919500
chr18.39517001.39517500
chr18.62530001.62530500
chr18.79276001.79276500
chr19.6361001.6361500
chr20.4011501.4012000
chr20.5731501.5732000
chr20.6538001.6538500
chr20.19486001.19486500
chr20.19975001.19975500
chr20.24924501.24925000
chr20.24925001.24925500
chr20.28782001.28782500
chr20.28809001.28809500
chr20.28821001.28821500
chr20.28886501.28887000
chr20.29054501.29055000
chr20.30978501.30979000
chr20.31083001.31083500
chr20.31189001.31189500
chr20.36866001.36866500
chr20.63980501.63981000
chr21.12984001.12984500
chr21.44581501.44582000
chr22.12373501.12374000
chr22.12638501.12639000
chr22.40461001.40461500
chrX.119746501.119747000
chrY.10844501.10845000
chrY.10993001.10993500
chrY.11317501.11318000
